# Supplementary material for: Enhanced efficacy of immune checkpoint inhibitors by folate-targeted multifunctional drug through synergistic therapy inducing ferroptosis and immunogenic cell death in bladder cancer
Source: Mater Today Bio. 2025 Feb 21;31:101584. doi: 10.1016/j.mtbio.2025.101584 (PMC11919378; doi:10.1016/j.mtbio.2025.101584)
Supplement: Multimedia component 2 [file mmc2.xlsx]

## Sheet: Control-vs-DIFP-FA+US.GeneDiff
GeneID	GeneName	control-Expression	treat-Expression	log2FoldChange	pvalue	padj	Control_1	Control_2	Control_3	DIFP-FA+US_1	DIFP-FA+US_2	DIFP-FA+US_3
ENSG00000283293.1	RN7SK	5.15988	2435.13	8.88245	3.89864e-93	7.99845e-89	3.95	5.77	3.19	1106.28	2063	1872.89
ENSG00000211459.2	MT-RNR1	108.109	1879.07	4.11945	1.23918e-84	1.27116e-80	6.42	7.28	7.4	80.64	129.29	117.24
ENSG00000101255.11	TRIB3	981.552	6290.95	2.68014	1.57983e-54	1.08039e-50	20.62	26.25	21.29	183.16	105.51	128.11
ENSG00000130766.5	SESN2	257.069	2001.49	2.96085	4.15117e-53	2.12913e-49	3.57	3.9	2.86	32.88	18.04	22.96
ENSG00000151012.13	SLC7A11	554.735	4156.02	2.90533	1.67275e-52	6.86363e-49	2.87	1.9	2.76	23.46	13.13	15.07
ENSG00000135069.14	PSAT1	3955.38	10913.4	1.46422	2.34133e-48	8.00579e-45	91.59	84.15	90.44	256.34	202.25	211.11
ENSG00000155961.5	RAB39B	98.4936	623.62	2.66257	2.59149e-43	7.5953e-40	1.31	1.34	1.36	9.81	5.73	7.66
ENSG00000100889.11	PCK2	363.234	1507.52	2.05321	1.50653e-42	3.8635e-39	8.82	10	8.17	41.59	26.43	31.38
ENSG00000140941.13	MAP1LC3B	3128.57	7776.31	1.31358	1.08334e-38	2.46953e-35	56.34	54.16	57.37	149.4	114.87	122.83
ENSG00000168496.4	FEN1	3687.52	1202.72	-1.61635	7.59499e-38	1.55819e-34	88.96	99.58	89.01	32.63	25.75	24.79
ENSG00000070669.17	ASNS	4307.48	11740.3	1.44655	1.08227e-32	2.01854e-29	113.65	134.92	113.63	335.1	248.03	280.08
ENSG00000149428.19	HYOU1	4831.5	10321.4	1.0951	1.2359e-32	2.11298e-29	54.68	49.06	52.34	107.1	99.4	103.15
ENSG00000135842.17	FAM129A	747.082	2773.87	1.89256	1.42236e-32	2.2447e-29	5.41	3.75	5.4	20.37	13.86	15.3
ENSG00000164045.11	CDC25A	1177.48	352.563	-1.73976	1.81702e-30	2.66271e-27	13.56	13.92	15.9	5.05	3.57	3.48
ENSG00000210082.2	MT-RNR2	816.235	2397.74	1.55462	1.59797e-29	2.1856e-26	29.64	23.23	29.62	68.05	76.23	73.85
ENSG00000048162.20	NOP16	1808.14	731.985	-1.30462	4.90784e-29	6.29307e-26	95.26	101.3	93.5	41.66	32.57	35.54
ENSG00000137203.12	TFAP2A	1012.05	380.949	-1.40961	5.70983e-29	6.89076e-26	17.55	17.14	16.36	6.86	5.84	7.38
ENSG00000065911.12	MTHFD2	4751.88	10818.8	1.18697	6.57261e-29	7.49131e-26	111.35	101.5	108.94	268.56	204.26	216.67
ENSG00000109971.14	HSPA8	73963.6	30299.3	-1.28753	1.11783e-28	1.20702e-25	1631.8	1668.98	1613.34	735.43	519.01	577.18
ENSG00000166750.10	SLFN5	355.841	1719.79	2.27293	1.38762e-27	1.42342e-24	1.78	1.03	2.4	11.25	6.49	8.14
ENSG00000044574.8	HSPA5	20637.4	52177.6	1.33817	6.26323e-27	6.11888e-24	243.87	242.31	233.37	680.09	460.19	524.37
ENSG00000173894.11	CBX2	720.542	269.513	-1.41873	3.34014e-26	3.11483e-23	7.88	8.06	7.89	3.54	3.21	3.3
ENSG00000189057.11	FAM111B	1096.08	319.7	-1.77756	3.36642e-25	3.00284e-22	16	12.05	17.04	5.17	3.22	3.92
ENSG00000100065.15	CARD10	1103.09	466.268	-1.24232	1.45254e-24	1.24168e-21	16.81	17.49	19.17	7.67	5.87	6.28
ENSG00000160200.17	CBS	428.519	1147.77	1.42141	1.53125e-24	1.25661e-21	8.89	9.14	9.86	28.93	18.9	24.78
novel.13652	novel.13652	17.7286	164.174	3.21108	3.81498e-24	3.01032e-21	0.2	0.21	0.14	2.11	1.23	1.37
ENSG00000173638.19	SLC19A1	1258.32	456.578	-1.46256	1.29041e-23	9.80522e-21	14.66	16.79	15.01	5.56	5.05	6.19
ENSG00000182481.9	KPNA2	13545.6	6292.15	-1.1062	6.50424e-23	4.76575e-20	331.6	363.92	338.81	167.49	128.17	142
ENSG00000164086.10	DUSP7	919.975	359.256	-1.35658	8.91144e-23	6.30438e-20	12.51	13.11	12.44	5.43	3.98	4.18
ENSG00000175197.12	DDIT3	356.693	1224.7	1.77967	1.13497e-22	7.76171e-20	23.42	28.3	22.72	103.7	59.33	72.11
ENSG00000163950.13	SLBP	1769.17	848.108	-1.06076	3.7663e-22	2.49256e-19	54.98	50.71	56.06	26.23	22.38	23.12
ENSG00000188064.10	WNT7B	376.186	111.941	-1.74871	4.11341e-22	2.63721e-19	4.48	4.49	4.27	1.48	0.95	1.11
ENSG00000162733.18	DDR2	308.236	906.412	1.55613	9.17472e-22	5.53614e-19	1.55	1.25	1.55	4.53	3.45	3.45
ENSG00000070495.14	JMJD6	1092.18	428.607	-1.34948	1.05623e-21	6.1913e-19	32.49	36.72	28.79	12.43	11.03	11.79
ENSG00000100292.17	HMOX1	2931.3	8845.03	1.59333	2.46524e-21	1.40492e-18	94.82	112.52	92.54	362.69	209.21	255.27
ENSG00000069399.15	BCL3	502.84	173.507	-1.53511	2.58805e-21	1.43504e-18	17.47	20.57	15.76	5.9	5.58	4.48
ENSG00000117318.9	ID3	3249.19	1362.37	-1.25396	4.02313e-21	2.17207e-18	209.55	217.32	213.11	101.95	67.02	75.13
ENSG00000186174.12	BCL9L	1915.05	831.883	-1.20293	7.43794e-21	3.91274e-18	13.49	10.28	14.94	6.31	5.2	5.32
novel.26269	novel.26269	428.339	1154.29	1.43018	1.72623e-20	8.85381e-18	4.28	4.27	3.49	16.73	21.53	22.12
ENSG00000137124.8	ALDH1B1	2234.93	1016.84	-1.13613	2.22428e-20	1.11301e-17	35.35	34.63	35.56	17.46	12.37	14.17
ENSG00000167670.16	CHAF1A	1486.06	736.481	-1.01277	4.16554e-20	1.94228e-17	21.55	21.98	22.51	10.52	9.21	9.51
ENSG00000263934.4	SNORD3A	23.6658	194.64	3.03993	4.15526e-20	1.94228e-17	87.61	162.55	141.09	775.13	1291.6	1025.03
ENSG00000146670.10	CDCA5	2435.91	1074.92	-1.18023	7.6367e-20	3.40597e-17	47.62	52.47	46.94	23.34	18.24	18.75
ENSG00000165507.8	DEPP1	130.651	17.9261	-2.86558	4.24253e-19	1.81333e-16	2.84	3.17	3.05	0.58	0.29	0.29
ENSG00000105447.12	GRWD1	2264.07	1019.61	-1.1509	5.68495e-19	2.38025e-16	34.72	34.63	36.99	15.01	8.99	12.64
ENSG00000162063.13	CCNF	1070.89	450.139	-1.25036	6.2195e-19	2.55199e-16	10.83	12.28	11.71	5.34	3.69	4.35
ENSG00000120948.17	TARDBP	8652.34	4305.87	-1.00679	9.54755e-19	3.84073e-16	242.72	185.84	231.2	99.62	108.78	107.16
ENSG00000065328.16	MCM10	1589.56	681.376	-1.22211	1.50626e-18	5.94276e-16	19.96	15.31	20.5	8.95	7.29	7.28
ENSG00000273373.1	AL355488.1	563.746	202.593	-1.47646	1.81437e-18	7.02333e-16	10.47	8.61	8.93	3.91	2.67	2.67
ENSG00000123080.11	CDKN2C	1494.67	740.954	-1.01237	2.83038e-18	1.05578e-15	50.68	57.21	47.85	25.27	22.6	23.62
ENSG00000215251.4	FASTKD5	1954.85	769.784	-1.34454	4.08652e-18	1.49713e-15	34.95	29	33.22	15.21	9.04	10.75
ENSG00000171604.12	CXXC5	1063.62	397.384	-1.42038	4.57572e-18	1.64694e-15	21.91	24.83	20.19	13.15	6.99	7.65
ENSG00000105173.14	CCNE1	562.515	230.925	-1.28447	5.41464e-18	1.91529e-15	16.69	16.12	17.55	8.21	5.3	5.74
ENSG00000162073.13	PAQR4	881.005	361.606	-1.28473	6.29488e-18	2.18891e-15	16.05	20.25	15.8	7.09	6.24	6.45
ENSG00000007968.7	E2F2	1097.67	497.151	-1.14268	1.0562e-17	3.61151e-15	9.43	10.93	10.62	5.14	3.96	4.58
ENSG00000198113.3	TOR4A	1279.63	497.607	-1.36265	1.15853e-17	3.82123e-15	14	14.37	13.41	6.46	3.8	4.64
ENSG00000168040.4	FADD	992.458	399.527	-1.31271	1.17341e-17	3.82123e-15	26.7	29.83	25.04	12.29	8.31	9.39
ENSG00000214357.8	NEURL1B	739.447	335.936	-1.13826	1.16289e-17	3.82123e-15	5.34	4.9	5.56	2.46	1.91	2.04
ENSG00000188807.13	TMEM201	693.169	298.737	-1.21433	1.35231e-17	4.335e-15	7.87	8.47	9.1	3.65	3.01	3.38
ENSG00000114315.4	HES1	1487.07	408.607	-1.86369	1.37879e-17	4.3519e-15	43.63	66.14	52.98	20.69	9.96	13.42
ENSG00000069011.16	PITX1	1389.12	645.629	-1.1054	1.41096e-17	4.38593e-15	37.7	42.21	38.38	19.61	16.46	16.25
ENSG00000006062.16	MAP3K14	2050.78	915.673	-1.16327	2.0454e-17	6.2632e-15	21.16	25.96	23.37	11.06	8.03	8.29
ENSG00000115902.11	SLC1A4	45.9623	200.843	2.12755	2.17598e-17	6.4795e-15	0.47	0.44	0.45	2.72	1.73	1.83
ENSG00000074935.14	TUBE1	352.234	975.459	1.46955	2.1792e-17	6.4795e-15	9.91	7.31	9.73	30.84	20.82	21.36
ENSG00000179041.4	RRS1	2606.93	1100.02	-1.24482	2.8725e-17	8.3003e-15	77.09	80.25	75.48	37.89	23.01	28.88
ENSG00000182324.6	KCNJ14	468.95	179.11	-1.38859	2.99945e-17	8.54678e-15	5.01	5.67	5.37	2.34	1.88	1.87
ENSG00000132002.8	DNAJB1	2773.02	1150.67	-1.26898	3.56731e-17	1.00256e-14	63.77	63.76	61.93	31.3	19.72	22.56
ENSG00000179409.11	GEMIN4	2141.25	908.662	-1.23664	4.12888e-17	1.1447e-14	27	26.71	28.12	14.21	8.06	9.84
ENSG00000007944.15	MYLIP	200.726	56.4384	-1.83048	4.37408e-17	1.19028e-14	3.35	2.94	3.09	0.93	0.66	0.76
ENSG00000245532.8	NEAT1	5904.81	12627.9	1.09665	4.40932e-17	1.19028e-14	95.81	76.42	77.68	183.91	134.26	156
ENSG00000121060.18	TRIM25	1528.8	3167	1.05072	5.04149e-17	1.34326e-14	13.95	10.36	14.11	27.69	21.16	23.75
ENSG00000116273.6	PHF13	826.102	314.324	-1.39407	7.46176e-17	1.93779e-14	10.88	9.75	10.78	4.68	2.64	3.58
ENSG00000175606.11	TMEM70	1226.67	553.24	-1.14877	7.96519e-17	2.04267e-14	35.15	35.67	38.22	20.29	14.54	16.14
ENSG00000255872.3	AL138752.2	751.768	367.155	-1.0339	1.41894e-16	3.59396e-14	2.69	2.5	2.59	1.21	1.12	1.2
ENSG00000147852.16	VLDLR	178.125	506.868	1.50872	1.51136e-16	3.78134e-14	1.69	1.46	1.8	6.41	3.99	4.23
ENSG00000126705.14	AHDC1	340.377	97.5216	-1.80334	1.60101e-16	3.91027e-14	3.96	3.21	4.64	2.62	0.41	0.92
ENSG00000152147.11	GEMIN6	600.739	245.594	-1.29047	1.59137e-16	3.91027e-14	11.62	14.36	12.88	6.7	5.62	5.75
ENSG00000117877.10	CD3EAP	819.738	395.4	-1.05185	1.90706e-16	4.60296e-14	15.7	11.5	14.99	6.95	6.46	5.97
ENSG00000170779.10	CDCA4	2371.74	1063.39	-1.15727	1.98993e-16	4.74715e-14	48.19	45.17	46.04	24.71	15.78	16.88
ENSG00000145362.18	ANK2	379.454	1008.92	1.41081	2.50138e-16	5.89865e-14	2.9	2.22	2.97	7.12	5.97	5.77
ENSG00000174173.7	TRMT10C	1739.92	705.773	-1.30174	3.05074e-16	7.11239e-14	47	50.28	48.45	23.93	14.16	16.05
ENSG00000179348.11	GATA2	732.439	291.809	-1.32769	7.9081e-16	1.82295e-13	14.03	12.96	15.7	6.81	4.67	4.58
ENSG00000060491.16	OGFR	1979.49	906.838	-1.12622	9.18707e-16	2.09424e-13	34.61	42.81	34.7	19.09	13.03	14.24
ENSG00000140332.15	TLE3	868.846	332.635	-1.38516	1.35854e-15	3.06284e-13	16.38	14.48	15.45	6.18	4.67	4.85
ENSG00000122687.17	MRM2	597.419	267.991	-1.15656	1.66522e-15	3.71345e-13	17.48	21.17	17.49	8.4	6.55	7.41
ENSG00000175305.17	CCNE2	819.651	263.96	-1.63469	2.29146e-15	5.04022e-13	19.6	10.71	19.92	7.87	5.95	5.52
ENSG00000167513.9	CDT1	1100.06	443.856	-1.30942	2.56532e-15	5.4823e-13	16.67	23.75	19.05	9.01	6.28	6.95
ENSG00000182742.6	HOXB4	572.965	259.64	-1.14194	2.74933e-15	5.81498e-13	14.23	13.97	14.45	7.01	5.22	5.4
ENSG00000240849.11	TMEM189	575.264	263.512	-1.12635	2.81675e-15	5.83722e-13	11.59	11.76	11.33	6.18	4.43	4.76
ENSG00000260566.2	AC127459.1	112.891	18.0736	-2.64298	2.79624e-15	5.83722e-13	1.77	2.37	1.67	0.28	0.25	0.31
ENSG00000118707.10	TGIF2	785.14	343.671	-1.19192	2.90466e-15	5.9592e-13	11.52	9.97	11.02	5.83	4.25	3.84
ENSG00000128011.4	LRFN1	245.169	77.5619	-1.66036	2.95157e-15	5.99548e-13	2.96	3.82	3.27	1.02	0.91	0.97
ENSG00000177971.8	IMP3	527.587	203.861	-1.37182	3.17951e-15	6.33309e-13	23.9	26.37	20.58	10.48	6.97	7.66
ENSG00000168874.13	ATOH8	269.447	71.5034	-1.91392	3.17478e-15	6.33309e-13	5.12	6.73	4.7	1.78	0.87	1.04
ENSG00000120053.12	GOT1	1932.28	4424.62	1.19525	3.80717e-15	7.36866e-13	45.17	56.22	46.83	128.2	85.77	96.83
ENSG00000054967.13	RELT	816.24	405.641	-1.00879	7.87559e-15	1.45308e-12	11.45	11.67	12	5.86	4.86	5.6
ENSG00000168061.15	SAC3D1	269.476	80.6049	-1.74122	8.35322e-15	1.51659e-12	10.55	13.97	9.41	3.81	2.66	2.72
ENSG00000108511.10	HOXB6	257.024	88.0895	-1.54486	8.751e-15	1.57487e-12	10.07	8.37	9.59	4.03	3.28	3.05
ENSG00000108590.11	MED31	264.111	96.5366	-1.452	1.22316e-14	2.14481e-12	21.61	19.92	20.06	8.73	5.35	7.23
ENSG00000167565.13	SERTAD3	405.767	118.358	-1.77749	1.33477e-14	2.32069e-12	17.21	19.6	16.25	6.7	2.93	4.86
ENSG00000144355.15	DLX1	269.421	101.307	-1.41112	2.00215e-14	3.31259e-12	6.54	5.84	6.57	2.72	2.38	2.17
ENSG00000040633.13	PHF23	1678.3	707.208	-1.24679	2.60342e-14	4.27294e-12	57.89	58.27	56.04	32.6	15.05	19.75
ENSG00000109572.13	CLCN3	1336.72	2949.78	1.14192	2.83637e-14	4.61833e-12	13.93	8.55	13.5	28.71	20.63	24.09
ENSG00000099364.16	FBXL19	379.638	165.362	-1.199	3.74541e-14	5.95665e-12	4.88	5.12	4.67	2.09	1.73	2.46
ENSG00000128965.13	CHAC1	28.123	161.023	2.51744	3.93492e-14	6.20991e-12	0.86	1.39	0.73	7.73	3.6	4.45
ENSG00000092621.12	PHGDH	2772.79	5672.88	1.03274	4.00136e-14	6.21908e-12	81.05	99.28	87.39	188.14	173.58	177.76
ENSG00000172336.5	POP7	991.086	421.045	-1.23504	3.99849e-14	6.21908e-12	70.81	88.1	71.74	35.57	24.15	29.64
ENSG00000163683.12	SMIM14	138.16	333.363	1.27075	4.48178e-14	6.9134e-12	2.2	2.21	2.55	5.31	4.68	4.55
ENSG00000166478.10	ZNF143	517.35	226.587	-1.19108	5.0463e-14	7.72611e-12	14.28	11.9	13.59	4.49	4.03	4.35
ENSG00000179431.6	FJX1	1245.14	518.908	-1.26275	5.54519e-14	8.24385e-12	23.45	24.51	23.91	12.04	7.02	7.91
ENSG00000169242.12	EFNA1	186.619	52.8215	-1.8209	9.55592e-14	1.40035e-11	5.94	7.64	6.43	1.86	1.24	1.89
ENSG00000104356.11	POP1	962.539	452.251	-1.08972	9.85569e-14	1.43404e-11	10.31	9.81	13.06	6.26	3.72	5.03
ENSG00000138835.22	RGS3	477.591	177.735	-1.42605	1.76806e-13	2.45092e-11	15.36	19.65	16.48	7.46	4.15	5.62
ENSG00000161040.16	FBXL13	483.421	967.176	1.0005	2.16234e-13	2.90197e-11	6.94	4.74	6.8	12.56	8.73	12.01
ENSG00000106948.16	AKNA	197.818	477.55	1.27148	2.48592e-13	3.2693e-11	2.01	2.75	3.88	7.28	3.56	4.24
ENSG00000125968.9	ID1	1640.55	680.853	-1.26876	2.58195e-13	3.35261e-11	97.56	111.86	92.7	49.81	27.93	35.29
ENSG00000124216.4	SNAI1	252.903	80.5043	-1.65144	2.56946e-13	3.35261e-11	6.57	8.43	7.86	2.74	1.52	2.32
ENSG00000065989.16	AC011529.1	378.043	169.565	-1.15671	2.85449e-13	3.68319e-11	4.07	3.78	3.56	2.04	1.7	1.68
ENSG00000059728.11	MXD1	162.874	447.971	1.45965	2.99882e-13	3.84524e-11	1.39	1.13	1.55	4.48	2.73	2.98
ENSG00000126391.14	FRMD8	719.774	347.547	-1.05033	3.28293e-13	4.15757e-11	12.39	10.06	10.66	7.01	3.89	5.12
ENSG00000130052.13	STARD8	732.288	329.181	-1.15353	3.27796e-13	4.15757e-11	6.89	4.84	6.89	2.92	2.14	2.57
ENSG00000135900.4	MRPL44	961.787	477.166	-1.01123	3.82422e-13	4.78401e-11	27.63	31.18	28.98	15.44	11.1	13.09
ENSG00000188042.8	ARL4C	1418.55	635.174	-1.1592	4.82206e-13	5.81938e-11	17.4	14.93	16.26	8.43	4.83	6.59
ENSG00000186871.7	ERCC6L	1621.19	738.833	-1.13373	6.07153e-13	7.28441e-11	19.12	13.9	19.45	8.81	5.89	7.04
ENSG00000254726.3	MEX3A	576.754	254.078	-1.18268	6.76249e-13	8.00938e-11	4.75	3.28	4.69	1.86	1.91	1.57
ENSG00000146109.5	ABT1	836.619	387.781	-1.10933	8.28682e-13	9.4979e-11	12.85	13.71	13.51	7.03	4.36	5.56
ENSG00000050820.17	BCAR1	1541.82	740.841	-1.0574	8.79876e-13	1.00286e-10	26.31	23.72	25.92	14.74	8.55	10.75
ENSG00000172985.10	SH3RF3	648.527	304.556	-1.09046	9.24011e-13	1.04735e-10	5.1	4.6	5.19	2.64	1.71	2.03
ENSG00000107984.10	DKK1	285.437	108.776	-1.39181	9.80933e-13	1.10576e-10	10.87	11.34	14.6	5.85	5.25	3.66
ENSG00000116017.6	ARID3A	356.35	155.61	-1.19536	9.89169e-13	1.10895e-10	4.7	3.81	5.54	2.63	1.55	2.84
ENSG00000215386.12	MIR99AHG	10.3259	71.0712	2.78299	1.13371e-12	1.26408e-10	0.97	1.04	1.12	3.58	3.29	3.26
ENSG00000132661.4	NXT1	1125.71	495.017	-1.18529	1.44135e-12	1.58133e-10	56.08	72.58	59.27	30.89	19.82	24.54
ENSG00000224051.7	CPTP	454.012	175.771	-1.36903	1.45864e-12	1.59178e-10	9.92	13.29	9.63	5.01	3.49	3.44
ENSG00000101138.11	CSTF1	1812.32	834.416	-1.119	1.64668e-12	1.77995e-10	41.61	41.51	44.91	24.52	14.87	18.05
ENSG00000168286.2	THAP11	723.629	347.712	-1.05736	1.66436e-12	1.78775e-10	16.13	17.96	16.29	8.82	6.05	7.2
ENSG00000204389.9	HSPA1A	2353.01	1140.21	-1.0452	2.04067e-12	2.18054e-10	43.87	49.72	42.69	25.32	16.35	18.8
ENSG00000157557.12	ETS2	942.091	426.28	-1.14406	2.18482e-12	2.31051e-10	13.06	9.82	13.36	6.24	4.3	4.55
ENSG00000171223.6	JUNB	587.827	266.646	-1.14047	2.33712e-12	2.43392e-10	15.45	16.83	16.43	8.56	5.53	6.1
ENSG00000101945.16	SUV39H1	500.733	204.348	-1.29301	2.98953e-12	3.00653e-10	7.99	8.76	8.01	3.97	2.19	3.13
ENSG00000070047.12	PHRF1	1039.54	518.546	-1.0034	3.05651e-12	3.05889e-10	8.53	8.63	8.65	4.98	3.08	3.81
ENSG00000181938.13	GINS3	837.327	407.308	-1.03967	3.45306e-12	3.42237e-10	19.43	18.77	20.05	10.89	7.09	7.94
ENSG00000141378.14	PTRH2	1032.61	451.789	-1.19257	3.98506e-12	3.91184e-10	49.53	65.37	51.28	26	17.3	19.64
ENSG00000260916.7	CCPG1	673.531	1453.7	1.10991	4.37874e-12	4.22895e-10	11.05	7.9	11.36	22.39	16.84	17.63
ENSG00000126464.14	PRR12	696.837	333.866	-1.06155	4.39056e-12	4.22895e-10	6	5.6	5.74	3.05	2.03	2.25
ENSG00000177105.10	RHOG	779.841	327.636	-1.25109	4.86362e-12	4.64103e-10	30.23	39	30.49	15.34	9.53	13.34
ENSG00000129173.13	E2F8	1010.64	410.643	-1.29931	5.40524e-12	5.08688e-10	14.53	10.28	17.45	7.65	4.38	5.14
ENSG00000197989.14	SNHG12	1023.77	461.516	-1.14945	5.52263e-12	5.1641e-10	42.83	58.61	50.64	25.52	15.48	19.51
ENSG00000112029.10	FBXO5	1746.95	777.199	-1.16848	6.71226e-12	6.17528e-10	43.9	35.22	42.55	21.96	12.69	14.06
ENSG00000174791.11	RIN1	891.698	407.634	-1.12928	7.38795e-12	6.70669e-10	14.85	20.22	14.73	8.94	5.58	6.48
ENSG00000130810.20	PPAN	1105.91	505.73	-1.1288	7.66546e-12	6.92795e-10	33.37	44.96	33.48	20.08	13.39	14.4
ENSG00000142252.10	GEMIN7	568.197	211.856	-1.42331	9.18429e-12	8.0869e-10	45.26	58.13	43.44	21.54	11.19	14.5
ENSG00000118655.6	DCLRE1B	977.762	441.324	-1.14765	9.44388e-12	8.27995e-10	14.8	11.33	14.39	7.17	4.6	5.71
ENSG00000139112.11	GABARAPL1	194.602	406.237	1.06179	1.00753e-11	8.79599e-10	4.63	5.53	5.61	11.53	9.7	10.78
ENSG00000155090.15	KLF10	1665.82	805.289	-1.04866	1.01654e-11	8.83704e-10	28.57	22.74	29.06	14.83	9.26	11.22
ENSG00000086619.13	ERO1B	52.3809	163.317	1.64057	1.32461e-11	1.14184e-09	0.51	0.55	0.48	1.89	1.42	1.31
ENSG00000162772.17	ATF3	106.128	284.175	1.42098	1.47069e-11	1.26245e-09	3.16	3.42	2.71	10.03	8.99	7.25
ENSG00000146232.16	NFKBIE	319.462	121.386	-1.39604	1.62668e-11	1.37337e-09	5.85	6.82	6.1	2.78	1.88	1.75
ENSG00000148296.7	SURF6	1371.65	661.254	-1.05264	1.93447e-11	1.6029e-09	17.83	20.5	20.91	12.48	6.75	8.55
ENSG00000103044.11	HAS3	208.961	75.4252	-1.47012	1.93761e-11	1.6029e-09	2.52	2.51	2.42	1.01	0.59	0.7
ENSG00000171017.11	LRRC8E	340.43	127.181	-1.42047	2.02295e-11	1.66011e-09	6.78	5.15	7.6	3.93	1.07	1.9
ENSG00000124225.16	PMEPA1	784.071	381.604	-1.03891	2.49959e-11	2.00319e-09	7.8	7.81	7.33	5.8	2.93	3.68
ENSG00000179604.10	CDC42EP4	835.996	406.299	-1.04095	3.01414e-11	2.38757e-09	13.71	13.1	13.59	7.58	4.5	5.9
ENSG00000272077.1	AC124045.1	213.773	77.0366	-1.47246	3.27885e-11	2.56752e-09	4.67	6.17	5.47	2.1	1.75	1.55
ENSG00000259623.1	AC125257.1	432.798	188.84	-1.19653	5.01297e-11	3.88099e-09	6.48	7.54	6.83	3.44	2.07	2.8
novel.26283	novel.26283	605.7	1.17572e-05	-25.6186	5.48093e-11	4.21149e-09	0	38.9	0	0	0	0
ENSG00000182544.8	MFSD5	577.808	248.036	-1.22004	6.82441e-11	5.12297e-09	16.04	19.05	16.32	8.84	4.88	5.96
ENSG00000176170.13	SPHK1	535.229	266.259	-1.00733	6.84194e-11	5.12297e-09	13.13	14.85	14.35	7.14	6.96	5.59
ENSG00000126062.4	TMEM115	688.258	312.579	-1.13873	7.06557e-11	5.25208e-09	14.65	18.74	14.77	8.19	5.42	6.42
ENSG00000067182.7	TNFRSF1A	2445.82	1194.58	-1.03382	7.04793e-11	5.25208e-09	58.16	62.24	57.86	38.24	22.85	26.01
ENSG00000235448.2	LURAP1L-AS1	82.5246	268.506	1.70206	7.6977e-11	5.68079e-09	0.73	0.6	0.88	2.96	1.69	1.92
ENSG00000073331.18	ALPK1	43.1092	138.12	1.67985	9.57844e-11	6.94386e-09	0.87	0.39	0.5	2.25	1.7	1.61
ENSG00000130479.11	MAP1S	770.379	352.042	-1.12982	9.63294e-11	6.95878e-09	10.82	13.38	13.22	6.58	3.82	4.72
ENSG00000262160.1	AC020978.5	251.297	69.2564	-1.85937	1.04406e-10	7.48948e-09	3.15	5.14	2.69	0.81	1.13	0.85
ENSG00000178951.9	ZBTB7A	673.299	336.31	-1.00146	1.11808e-10	7.96478e-09	6.23	4.74	6.91	4.45	2.44	2.76
ENSG00000125898.13	FAM110A	480.521	200.062	-1.26415	1.26024e-10	8.88487e-09	12.25	16.26	13.4	6.73	4.36	4.71
ENSG00000281406.2	BLACAT1	103.016	27.6756	-1.89618	1.29675e-10	9.11101e-09	0.69	0.74	0.7	0.18	0.13	0.2
ENSG00000256235.2	SMIM3	521.304	257.672	-1.01659	1.41791e-10	9.86097e-09	14.71	15.03	13.97	7.83	4.74	6.77
ENSG00000124444.15	ZNF576	344.629	164.593	-1.06614	1.47745e-10	1.01716e-08	10.55	10.74	10.14	4.59	4.88	4.3
ENSG00000177508.12	IRX3	439.886	197.884	-1.15247	1.8997e-10	1.2654e-08	8.78	7.93	8.69	4.51	2.92	2.85
ENSG00000181026.15	AEN	1072	531.8	-1.01135	2.09974e-10	1.39412e-08	16.11	16.28	17.01	9.5	5.76	6.95
ENSG00000243364.8	EFNA4	116.459	30.2956	-1.94264	2.69224e-10	1.76466e-08	5.04	6.19	4.79	1.92	1.01	0.99
ENSG00000120075.5	HOXB5	178.763	67.0989	-1.41369	2.71934e-10	1.77675e-08	4.46	4.6	3.93	1.83	1.29	1.34
ENSG00000273489.1	AC008264.2	645.131	306.626	-1.07311	3.33341e-10	2.15735e-08	7.46	9.27	6.99	4.09	3.01	3.23
ENSG00000148926.10	ADM	1301.86	619.85	-1.07059	3.68201e-10	2.36063e-08	44.34	46.75	49.94	27.85	14.06	19.96
ENSG00000180739.14	S1PR5	61.1901	8.10076	-2.91717	3.80996e-10	2.43505e-08	1.44	1.86	1.33	0.23	0.06	0.27
ENSG00000167173.19	C15orf39	230.678	77.6944	-1.57	3.89438e-10	2.47487e-08	2.49	2.36	2.55	1.15	0.46	0.69
ENSG00000182158.15	CREB3L2	423.47	911.442	1.10589	3.95744e-10	2.49818e-08	3.08	1.99	2.85	6.18	4.66	4.78
ENSG00000116396.14	KCNC4	364.796	182.132	-1.0021	4.14201e-10	2.59078e-08	3.24	3.61	3.2	2.09	1.58	1.46
ENSG00000079156.17	OSBPL6	222	488.444	1.13763	4.31912e-10	2.68518e-08	2.66	1.49	2.44	5.17	5.01	4.28
ENSG00000174109.5	C16orf91	231.308	98.7957	-1.22729	4.55525e-10	2.81492e-08	14.75	16.07	14.74	6.76	5.73	5.04
ENSG00000130513.6	GDF15	1.29827	47.1531	5.18269	5.01506e-10	3.06217e-08	0	0.16	0.05	2.79	1.83	1.7
ENSG00000131018.23	SYNE1	364.731	762.691	1.06427	5.32505e-10	3.21492e-08	4.51	4.35	4.59	9.85	5.97	7.47
ENSG00000223745.7	CCDC18-AS1	357.813	744.559	1.05718	5.73171e-10	3.41836e-08	8.32	6.49	8.27	15.51	10.19	11.5
ENSG00000166189.7	HPS6	331.202	150.197	-1.14086	6.11563e-10	3.63676e-08	6.1	5.98	5.78	3.15	1.87	2.37
ENSG00000276045.3	ORAI1	646.589	293.374	-1.14011	6.19169e-10	3.65025e-08	16.09	21.11	18.3	10.01	6.54	6.75
ENSG00000183779.7	ZNF703	71.6902	15.4507	-2.21411	6.82441e-10	4.00028e-08	1.02	1.04	0.95	0.24	0.18	0.17
ENSG00000178896.9	EXOSC4	434.702	176.09	-1.30371	7.47613e-10	4.32057e-08	29.08	43.33	30.81	15.88	10.61	11.39
ENSG00000006459.11	KDM7A	156.046	411.503	1.39893	7.58732e-10	4.37251e-08	0.95	0.55	0.91	2.43	1.58	1.57
ENSG00000167394.13	ZNF668	189.969	62.2601	-1.60938	9.22228e-10	5.22664e-08	2.82	4.78	3.17	1.83	0.95	0.81
ENSG00000171421.13	MRPL36	695.173	347.568	-1.00008	9.78047e-10	5.43784e-08	85.63	107.72	87.51	48.94	34.74	43.69
ENSG00000168209.5	DDIT4	899.789	1875.44	1.05957	1.0464e-09	5.7865e-08	28.39	28.38	23.37	68.99	40.22	44.79
ENSG00000124688.13	MAD2L1BP	463.269	204.256	-1.18147	1.12899e-09	6.22647e-08	19.51	19.84	20.24	10.7	5.51	7.61
ENSG00000160233.8	LRRC3	250.941	114.774	-1.12855	1.16686e-09	6.40091e-08	2.04	1.86	1.83	0.94	0.67	0.78
ENSG00000160993.4	ALKBH4	358.774	155.168	-1.20924	1.21746e-09	6.64291e-08	8.64	10.35	9.46	5.05	2.83	3.61
ENSG00000131848.9	ZSCAN5A	343.196	156.086	-1.13669	1.22979e-09	6.6924e-08	11.83	10.27	10.79	9.01	4.46	8.92
ENSG00000137834.15	SMAD6	374.736	167.825	-1.15892	1.274e-09	6.8964e-08	4.69	3.43	4.34	2.16	1.66	1.51
ENSG00000270170.2	NCBP2-AS2	384.408	181.982	-1.07884	1.38001e-09	7.43104e-08	26.31	32.6	27.27	14.57	10.33	12.02
ENSG00000265763.4	ZNF488	56.5463	9.2466	-2.61244	1.51641e-09	8.10172e-08	0.69	0.77	0.77	0.09	0.1	0.14
ENSG00000166979.13	EVA1C	405.848	192.545	-1.07574	1.54048e-09	8.14548e-08	14.67	16.4	14.16	5.58	5.65	4.65
ENSG00000177732.8	SOX12	2137.84	1068.73	-1.00026	1.60708e-09	8.45404e-08	19.76	22.27	20.27	12.78	7.43	8.41
ENSG00000114796.16	KLHL24	223.815	557.947	1.31782	1.61957e-09	8.49799e-08	2.29	1.19	2.33	7.8	4.58	6.45
ENSG00000237424.1	FOXD2-AS1	278.401	125.302	-1.15175	1.63084e-09	8.53527e-08	4.88	6.05	4.99	2.47	1.96	2.1
ENSG00000141570.11	CBX8	325.418	126.313	-1.36529	1.73462e-09	8.94157e-08	6.57	4.2	5.19	2.02	1.02	1.75
ENSG00000250151.9	ARPC4-TTLL3	175.819	383.423	1.12484	1.80014e-09	9.2329e-08	12.19	10.56	14.06	20.59	24.4	20.29
ENSG00000286140.1	DERPC	208.855	77.8511	-1.42371	1.84424e-09	9.41203e-08	3.14	3.93	3.72	1.25	0.88	1.48
ENSG00000153714.6	LURAP1L	31.2192	120.395	1.94727	1.93082e-09	9.75685e-08	0.83	0.67	0.64	3.36	2.11	2.04
ENSG00000007376.8	RPUSD1	518.748	256.855	-1.01408	2.08676e-09	1.05189e-07	13.65	17.89	16.43	7.41	7.38	6.29
ENSG00000168389.17	MFSD2A	178.895	70.2401	-1.34875	2.28177e-09	1.13624e-07	4.01	4.87	4.48	1.57	1.62	1.56
ENSG00000176868.2	AL358781.1	114.108	1.07243e-05	-23.343	2.31686e-09	1.15091e-07	0	5.79	0	0	0	0
novel.11236	novel.11236	5.79444	47.1368	3.02411	2.35119e-09	1.16515e-07	0.28	0.25	0.21	1.53	1.93	1.93
ENSG00000184209.14	SNRNP35	251.828	95.045	-1.40576	2.78034e-09	1.35169e-07	13.77	16.85	10.87	5.52	4.5	5.64
ENSG00000248498.4	ASNSP1	2.87738	43.9521	3.9331	2.88571e-09	1.39961e-07	0.08	0.08	0.17	2.21	0.78	1.61
ENSG00000241852.10	C8orf58	341.601	165.224	-1.04788	3.34986e-09	1.59087e-07	8.87	12.58	9.67	4.74	5.07	3.88
ENSG00000123444.14	KBTBD4	449.5	195.847	-1.1986	3.56416e-09	1.68097e-07	9.36	8.99	11.19	6.06	3.36	3.88
ENSG00000135245.10	HILPDA	249.709	115.42	-1.11335	3.56338e-09	1.68097e-07	12.12	11.45	13.9	6.58	4.9	5.28
ENSG00000082497.12	SERTAD4	391.518	191.6	-1.03098	3.75188e-09	1.75739e-07	4.35	3.37	4.56	2.71	2.32	1.95
ENSG00000187951.11	AC091057.1	400.85	185.779	-1.10947	4.35431e-09	2.01201e-07	3.19	3	3.27	1.43	1.59	1.02
ENSG00000136379.12	ABHD17C	253.987	116.898	-1.1195	4.66786e-09	2.14241e-07	5.96	5.1	5.33	2.86	2.77	2.19
ENSG00000160799.11	CCDC12	901.532	408.008	-1.14378	4.88155e-09	2.22555e-07	46.24	65.4	46.55	29.68	17.58	20.17
ENSG00000171161.13	ZNF672	293.023	127.138	-1.20462	4.96345e-09	2.25788e-07	4.66	4.49	4.44	2.47	1.5	1.53
ENSG00000183337.16	BCOR	729.496	360.978	-1.01499	5.02836e-09	2.28234e-07	8.33	7.91	8.14	3.81	2.31	2.87
ENSG00000112561.18	TFEB	115.407	35.2548	-1.71084	5.20037e-09	2.35521e-07	2.31	3.6	2.36	0.75	0.84	0.82
ENSG00000169221.14	TBC1D10B	576.346	281.07	-1.03601	5.23071e-09	2.36373e-07	7.26	9.96	8.63	4.59	3.17	3.65
novel.26273	novel.26273	22.4654	537.802	4.5813	5.69057e-09	2.53799e-07	0.04	0.26	0.33	3.53	5	4.77
ENSG00000079308.19	TNS1	217.243	98.9839	-1.13404	5.87698e-09	2.61042e-07	1.93	1.66	2.23	0.51	0.58	0.48
ENSG00000176046.8	NUPR1	5.12268	46.1849	3.17245	6.91279e-09	3.0111e-07	0.18	0.05	0.16	2.27	1.3	1.13
ENSG00000138764.15	CCNG2	240.444	535.916	1.15631	7.20394e-09	3.11806e-07	4.12	1.92	3.98	10.92	7.45	8
ENSG00000176842.14	IRX5	130.599	40.8876	-1.67541	7.19048e-09	3.11806e-07	2.86	2.82	2.55	1.16	0.64	0.53
ENSG00000152409.9	JMY	199.557	467.231	1.22733	8.0287e-09	3.45318e-07	1.12	0.7	1.05	2.69	1.52	1.95
ENSG00000157514.16	TSC22D3	149.059	319.909	1.10178	8.61106e-09	3.68051e-07	3.8	4.24	3.65	9.44	5.97	7.73
ENSG00000197978.8	GOLGA6L9	98.7949	264.332	1.41984	8.88675e-09	3.79045e-07	1.63	0.71	1.37	3.63	2.27	2.63
ENSG00000259518.1	LINC01583	22.8573	85.8246	1.90874	9.34872e-09	3.97922e-07	0.55	0.32	0.4	1.83	1.3	1.25
ENSG00000085185.15	BCORL1	182.947	79.7286	-1.19825	9.39109e-09	3.98898e-07	1.52	1.28	1.75	0.82	0.55	0.62
ENSG00000285444.1	AL162377.3	58.049	1.02881e-05	-22.4279	9.54602e-09	4.03806e-07	0	1.75	0	0	0	0
ENSG00000119711.12	ALDH6A1	165.405	335.091	1.01855	1.05537e-08	4.42779e-07	2.17	1.58	1.66	3.35	2.45	3.33
ENSG00000113739.10	STC2	531.089	1086.83	1.03309	1.09868e-08	4.59075e-07	4.2	4.89	4.53	15.7	6.91	10.5
ENSG00000260257.2	AL035071.1	406.944	157.537	-1.36914	1.10247e-08	4.59576e-07	7.15	12.92	7.88	3.64	3.28	3
ENSG00000214338.10	SOGA3	52.3661	153.826	1.55459	1.10436e-08	4.59576e-07	0.79	0.42	0.59	1.65	1.45	2.03
ENSG00000166432.15	ZMAT1	10.6343	56.8899	2.41945	1.19397e-08	4.92047e-07	0.11	0.1	0.16	0.72	0.44	0.43
ENSG00000183900.4	AC099522.1	488.882	220.455	-1.149	1.22095e-08	5.01985e-07	9.59	13.05	8.7	5.3	3.66	4.02
ENSG00000131759.18	RARA	381.46	177.605	-1.10286	1.60214e-08	6.44499e-07	7.48	9.01	8.02	4.74	2.81	3.23
ENSG00000170364.12	SETMAR	285.023	137.67	-1.04987	2.4377e-08	9.26147e-07	7.37	8.89	8.33	4.22	2.77	3.91
ENSG00000279033.1	AC090984.1	115.506	15.772	-2.87253	2.71263e-08	1.01927e-06	3.95	8.23	1.94	1.03	0.26	0.59
ENSG00000105085.10	MED26	346.285	153.758	-1.1713	2.78651e-08	1.04512e-06	4.8	5.69	4.87	3.01	1.5	1.91
ENSG00000064300.9	NGFR	7.36878	47.3896	2.68507	2.79886e-08	1.04784e-06	0.09	0.1	0.11	0.76	0.4	0.61
ENSG00000172409.6	CLP1	513.056	231.17	-1.15016	2.89901e-08	1.07746e-06	14.47	14	14.39	8.24	3.75	5.65
ENSG00000135736.6	CCDC102A	320.515	141.477	-1.17982	3.76931e-08	1.36627e-06	8.12	9.07	7.51	3.85	1.77	3.45
ENSG00000184281.15	TSSC4	720.29	352.948	-1.02912	3.81659e-08	1.37854e-06	25.4	34.77	24.98	15.66	11.05	12.91
ENSG00000132109.10	TRIM21	238.347	110.548	-1.10839	3.91299e-08	1.41088e-06	6.11	6.62	5.88	3.31	2	2.59
ENSG00000136010.14	ALDH1L2	13.7072	70.5397	2.3635	4.00092e-08	1.43501e-06	0.5	0.03	0.08	0.47	0.29	0.55
ENSG00000270066.3	AL356488.2	6.16584	44.0699	2.83742	4.16139e-08	1.48221e-06	1.59	2.58	1.93	10.43	15.17	12.28
ENSG00000204439.3	C6orf47	238.152	114.43	-1.05742	4.66712e-08	1.6452e-06	4.68	4.97	4.21	1.91	2.11	2.03
ENSG00000101096.20	NFATC2	207.503	85.7271	-1.27531	4.68626e-08	1.64911e-06	1.36	1	1.39	0.57	0.32	0.6
ENSG00000145779.8	TNFAIP8	304.627	148.156	-1.03993	4.93184e-08	1.71785e-06	10.12	7.4	11.88	5.36	3.65	4
ENSG00000188177.14	ZC3H6	48.8295	146.911	1.58912	5.04899e-08	1.75204e-06	0.68	0.7	0.79	1.91	0.93	0.89
ENSG00000100739.11	BDKRB1	136.565	47.6673	-1.51852	5.14723e-08	1.78079e-06	5.72	6.97	4.76	2.5	1.39	1.64
ENSG00000139318.8	DUSP6	225.768	459.952	1.02664	5.60045e-08	1.90862e-06	4.43	2.65	4.1	8.92	5.3	6.89
ENSG00000153132.13	CLGN	128.727	262.838	1.02986	6.19231e-08	2.08265e-06	2.21	1.97	2.56	4.15	3.64	4.75
ENSG00000164187.7	LMBRD2	202.297	426.646	1.07656	6.19064e-08	2.08265e-06	1.35	0.79	1.15	2.56	1.88	1.87
ENSG00000260910.1	LINC00565	190.062	80.473	-1.23989	7.09511e-08	2.31789e-06	3.9	4.52	3.45	1.46	1.29	1.76
ENSG00000118513.19	MYB	110.933	39.8087	-1.47854	7.63098e-08	2.46159e-06	1.91	1.42	1.68	0.65	0.43	0.63
ENSG00000218891.5	ZNF579	358.299	157.176	-1.18879	8.50121e-08	2.71668e-06	5.44	7.8	6.13	3.9	2.44	2.33
ENSG00000006638.11	TBXA2R	171.299	78.4063	-1.12747	9.09445e-08	2.89274e-06	3.41	3.64	3.09	1.46	1.46	1.42
ENSG00000089723.10	OTUB2	195.398	90.5249	-1.11003	9.24887e-08	2.93276e-06	2.42	2.4	2.56	1.45	0.76	1.06
ENSG00000164463.12	CREBRF	199.525	416.902	1.06313	9.34611e-08	2.95903e-06	1.46	0.89	1.5	3.79	2.45	2.41
ENSG00000144655.15	CSRNP1	215.884	88.6066	-1.28477	9.78053e-08	3.07757e-06	3.1	3.16	3.28	1.76	0.8	1.04
ENSG00000170684.9	ZNF296	95.9788	24.4146	-1.97497	9.81737e-08	3.08443e-06	2.58	3.85	2.64	1.18	0.48	0.5
ENSG00000135211.6	TMEM60	520.633	252.983	-1.04123	1.07377e-07	3.30278e-06	37.31	43.17	34.83	22.97	12.25	15.84
novel.12204	novel.12204	47.58	127.438	1.42137	1.11795e-07	3.4284e-06	0.91	0.8	1.18	2.01	2.33	2.55
ENSG00000103449.11	SALL1	265.362	125.082	-1.08509	1.15216e-07	3.5025e-06	2.4	2.88	3.14	1.6	0.81	0.98
ENSG00000285839.1	AL445685.3	308.185	112.811	-1.44989	1.15006e-07	3.5025e-06	7.33	10.54	5.16	3.48	2.13	2.22
ENSG00000280079.1	AC011447.7	83.2791	24.3412	-1.77455	1.17075e-07	3.54788e-06	2.11	3.24	2.9	0.75	0.65	0.79
ENSG00000163703.17	CRELD1	78.7325	173.652	1.14117	1.70736e-07	4.94475e-06	3.25	2.4	2.97	5.62	3.68	4.3
ENSG00000213300.5	HNRNPA3P6	492.629	1012.57	1.03945	1.71324e-07	4.95053e-06	34.11	19.45	36.21	51.13	56.69	57.43
ENSG00000171729.14	TMEM51	303.929	148.812	-1.03025	1.72326e-07	4.9725e-06	8.27	8.9	7.06	4.59	2.95	3.23
ENSG00000099849.15	RASSF7	105.923	36.4695	-1.53826	1.73417e-07	4.99695e-06	3.58	4.39	2.71	1.28	1.05	1.07
ENSG00000177051.6	FBXO46	454.581	221.353	-1.03819	1.81837e-07	5.21029e-06	8	8.99	7.81	5.15	2.56	3.18
ENSG00000105997.22	HOXA3	78.0992	23.4501	-1.73572	2.07654e-07	5.87619e-06	1.93	2.42	2.21	1.36	0.72	0.33
ENSG00000168792.5	ABHD15	166.321	71.3135	-1.22172	2.08102e-07	5.88074e-06	2.24	2.36	2.01	1.01	0.6	0.94
ENSG00000267125.2	AC012615.3	128.809	50.8823	-1.34	2.17153e-07	6.06964e-06	26.21	32.97	24.26	10.86	9.82	9.01
ENSG00000107731.12	UNC5B	51.6627	124.39	1.26768	2.18622e-07	6.10238e-06	0.36	0.31	0.35	0.8	0.75	0.66
novel.22635	novel.22635	518.876	245.789	-1.07797	2.47574e-07	6.84532e-06	10.37	10.16	10	5.09	2.68	5.31
novel.22784	novel.22784	279.594	135.997	-1.03976	2.48934e-07	6.85014e-06	5.93	7.74	6.01	3.46	2.43	2.87
novel.22945	novel.22945	279.594	135.997	-1.03976	2.48934e-07	6.85014e-06	5.93	7.74	6.01	3.46	2.43	2.87
ENSG00000176058.13	TPRN	476.368	230.01	-1.05038	2.49427e-07	6.85039e-06	8	10.65	6.65	4.51	3.24	3.46
ENSG00000176749.9	CDK5R1	164.571	74.6542	-1.14041	2.52117e-07	6.91501e-06	1.96	1.69	2.05	1.18	0.73	0.68
novel.11921	novel.11921	192.682	92.4574	-1.05936	2.93482e-07	7.90169e-06	2.12	2.08	2.32	1.16	0.74	0.94
ENSG00000143842.15	SOX13	299.255	148.826	-1.00774	3.04721e-07	8.18777e-06	3.79	4.39	4.53	2.57	1.72	1.52
ENSG00000114423.21	CBLB	143.015	300.079	1.06918	3.26718e-07	8.71645e-06	2.23	1.58	2.14	3.91	2.83	2.74
ENSG00000130489.14	SCO2	160.741	50.9279	-1.65821	3.56984e-07	9.42584e-06	8.17	11.98	9.45	4.89	1.99	1.94
ENSG00000130487.8	KLHDC7B	2.23097	31.3165	3.81118	4.1001e-07	1.06075e-05	0.06	0.02	0.02	0.44	0.2	0.3
novel.21847	novel.21847	122.56	249.816	1.02738	4.24948e-07	1.09251e-05	1.21	0.79	1.06	2.22	1.77	1.69
novel.25179	novel.25179	114.641	47.1922	-1.2805	4.30782e-07	1.10612e-05	1.48	1.46	1.57	0.52	0.57	0.59
ENSG00000197019.5	SERTAD1	378.582	179.376	-1.07761	4.35789e-07	1.11619e-05	7.86	10.96	7.97	5.06	3.03	3.56
ENSG00000269900.3	RMRP	6.11856	41.2939	2.75467	4.49772e-07	1.14628e-05	13.98	15.09	10.13	46.96	83.36	81.12
ENSG00000010539.11	ZNF200	341.659	166.08	-1.04068	4.63712e-07	1.17306e-05	5.29	5.43	7.03	3.72	1.89	2.43
ENSG00000171425.10	ZNF581	524.199	257.527	-1.02539	4.65064e-07	1.17503e-05	20.14	31.93	23.52	13.82	9.1	10.7
novel.12002	novel.12002	0.343299	29.8405	6.44166	4.91162e-07	1.23036e-05	0.12	0	0	2.36	2.05	2.82
novel.22588	novel.22588	251.025	124.556	-1.01104	5.11497e-07	1.27818e-05	3.83	4.22	3.57	2.03	1.87	1.42
ENSG00000189120.5	SP6	202.043	98.0928	-1.04244	5.14706e-07	1.28307e-05	2.71	2.31	2.23	1.34	0.89	1
ENSG00000243414.5	TICAM2	79.6676	15.9396	-2.32138	5.24875e-07	1.3021e-05	0.73	1.81	1.12	0.11	0.29	0.26
ENSG00000183072.10	NKX2-5	236.181	109.923	-1.1034	5.88022e-07	1.44824e-05	7.13	8.21	7.56	4.88	2.31	2.69
ENSG00000181274.6	FRAT2	144.235	61.5519	-1.22855	6.02566e-07	1.46995e-05	3.19	3.29	3.08	1.69	0.98	1.07
ENSG00000277534.1	AC007996.1	91.8307	34.7512	-1.40191	6.38284e-07	1.54605e-05	1.46	1.58	1.58	0.59	0.47	0.53
ENSG00000266962.2	AC067852.2	227.082	107.648	-1.07689	6.58491e-07	1.58588e-05	4.3	3.96	4.36	2.42	1.24	1.73
ENSG00000142149.9	HUNK	113.717	46.8149	-1.28041	8.09051e-07	1.88405e-05	0.66	0.56	0.73	0.29	0.2	0.24
novel.13191	novel.13191	95.4923	36.7658	-1.37702	8.08187e-07	1.88405e-05	1.63	1.72	1.54	0.69	0.5	0.53
ENSG00000143590.14	EFNA3	102.331	37.4056	-1.45191	8.11976e-07	1.88872e-05	4.17	4.51	3.35	1.91	1.25	1.31
ENSG00000122035.6	RASL11A	130.478	52.7056	-1.30778	8.38219e-07	1.93224e-05	3.68	5.55	4.48	4.18	2.2	1.42
novel.22723	novel.22723	655	271.143	-1.27244	9.39458e-07	2.12971e-05	6.63	9.06	10.43	2.87	4.79	2.32
novel.11994	novel.11994	165.539	60.6317	-1.44903	9.99716e-07	2.244e-05	1.62	2.16	1.48	0.4	0.59	0.78
ENSG00000205138.3	SDHAF1	220.001	95.8446	-1.19874	1.14899e-06	2.53743e-05	10.1	14.12	9.99	6.09	3.28	4.25
ENSG00000164989.17	CCDC171	54.6718	127.467	1.22126	1.16267e-06	2.55938e-05	0.72	0.51	0.59	1.31	0.84	1.12
ENSG00000170345.10	FOS	260.028	106.806	-1.28367	1.16601e-06	2.56397e-05	3.97	7.4	7.74	3.08	2.47	2.24
ENSG00000122547.11	EEPD1	195.232	91.6355	-1.09121	1.1702e-06	2.57043e-05	3.25	6.82	4.83	3.61	2.83	2.46
ENSG00000072133.11	RPS6KA6	116.099	247.363	1.09128	1.31289e-06	2.83827e-05	0.78	0.41	0.66	1.33	1.27	1.25
ENSG00000243811.10	APOBEC3D	142.57	67.043	-1.08851	1.36132e-06	2.93062e-05	3.81	4.09	4.03	1.55	1.07	1.39
ENSG00000280064.1	AC130304.1	54.88	12.1897	-2.17061	1.44721e-06	3.08958e-05	1.01	1.32	0.99	0.33	0.3	0.12
ENSG00000164626.9	KCNK5	119.305	47.2857	-1.33518	1.59907e-06	3.37169e-05	1.44	1.28	1.63	0.74	0.35	0.48
ENSG00000152804.11	HHEX	134.407	59.4076	-1.17789	1.71706e-06	3.59461e-05	4.26	4.39	3.55	2.02	1.56	1.81
ENSG00000075643.6	MOCOS	73.2167	152.173	1.05547	1.97207e-06	4.06215e-05	1.83	1.14	1.05	2.19	1.5	2.36
ENSG00000204564.12	C6orf136	283.082	139.624	-1.01967	2.21719e-06	4.4596e-05	11.66	16.35	10.16	5.71	4.58	5.63
ENSG00000179886.5	TIGD5	156.691	75.6197	-1.05109	2.74409e-06	5.35658e-05	1.23	1.4	1.24	0.67	0.57	0.49
ENSG00000103241.7	FOXF1	138.847	62.9373	-1.14151	3.0859e-06	5.92793e-05	2.08	1.57	1.79	0.9	0.77	0.61
ENSG00000126778.10	SIX1	269.676	133.46	-1.01482	3.3728e-06	6.40114e-05	5.64	5.03	4.91	3.01	1.82	1.91
ENSG00000012211.13	PRICKLE3	111.936	50.0897	-1.16009	3.64149e-06	6.84741e-05	3.42	2.23	2.52	1.78	0.93	1
ENSG00000213694.5	S1PR3	189.7	91.5385	-1.05127	4.31444e-06	7.91726e-05	2.08	1.41	2.41	0.87	0.93	0.78
ENSG00000187801.15	ZFP69B	244.013	505.975	1.05211	4.51929e-06	8.23425e-05	6.38	3.51	6.35	12.3	7.9	8.76
ENSG00000250033.5	SLC7A11-AS1	0.176982	14.758	6.38175	4.51523e-06	8.23425e-05	0	0	0	0.2	0.11	0.09
novel.22890	novel.22890	110.429	47.5179	-1.21658	4.51797e-06	8.23425e-05	2.82	2.61	2.83	1.45	0.83	0.98
ENSG00000165186.12	PTCHD1	179.871	79.916	-1.1704	4.64765e-06	8.4307e-05	0.66	0.42	0.74	0.3	0.19	0.24
novel.923	novel.923	131.291	52.4284	-1.32435	4.89728e-06	8.82887e-05	1.76	2.76	2.22	1.13	0.59	0.75
ENSG00000272574.1	AL596325.2	4.20242	30.9536	2.88081	5.14104e-06	9.18759e-05	1.01	0.41	1.24	8.76	4.92	4.03
ENSG00000235884.4	LINC00941	18.347	0.184945	-6.63231	5.71832e-06	0.000100961	1.39	0.76	0.13	0	0	0
ENSG00000165655.17	ZNF503	169.485	82.4796	-1.03905	5.85098e-06	0.000102928	2.75	1.93	2.71	1.29	1.08	0.94
ENSG00000260279.3	AC137932.1	8.94552	40.7862	2.18884	6.19351e-06	0.000107774	0.35	0.16	0.39	1.49	0.92	1.29
ENSG00000168646.13	AXIN2	101.503	44.407	-1.19266	6.83547e-06	0.000117846	1.34	1.02	1.13	0.55	0.44	0.65
ENSG00000256060.2	TRAPPC2B	175.008	82.0913	-1.09212	7.30921e-06	0.000124859	14.13	18.87	15.95	9.71	5.75	5.93
ENSG00000159231.6	CBR3	180.945	80.0022	-1.17744	7.34584e-06	0.000125276	8.23	14.56	10.21	5	4.22	4.19
ENSG00000196456.12	ZNF775	157.461	74.41	-1.08143	7.49043e-06	0.000127424	3.78	4.34	3.73	1.84	1.12	1.75
ENSG00000129159.7	KCNC1	130.179	54.3443	-1.2603	8.2024e-06	0.000137495	0.86	0.9	1.23	0.53	0.26	0.4
ENSG00000283189.2	AC104452.1	62.4083	140.12	1.16685	8.58068e-06	0.000143007	0.5	0.91	0.52	1.21	1.26	1.24
ENSG00000071242.12	RPS6KA2	16.7761	59.7257	1.83194	8.72956e-06	0.000145134	0.21	0.34	0.26	2.01	1.32	0.87
ENSG00000204186.9	ZDBF2	186.371	392.809	1.07565	9.19704e-06	0.000151922	1.02	0.52	0.96	2.08	1.31	1.37
ENSG00000257167.2	TMPO-AS1	132.134	60.8973	-1.11755	9.29884e-06	0.000153356	1.61	2.03	1.86	0.81	0.6	0.87
ENSG00000074047.21	GLI2	142.374	70.6111	-1.01172	9.3965e-06	0.000154594	0.96	0.91	1.04	0.58	0.34	0.44
ENSG00000128274.17	A4GALT	108.897	50.4697	-1.10948	9.38861e-06	0.000154594	5.1	6.17	6.25	2.45	2.66	2.57
ENSG00000141965.4	FEM1A	113.49	52.836	-1.10298	9.81866e-06	0.000160382	0.48	0.54	0.52	0.25	0.2	0.22
ENSG00000275632.1	AL035461.2	74.6567	24.559	-1.60402	1.00394e-05	0.000163326	12.61	19.1	11.32	5.7	3.8	3.49
ENSG00000137266.14	SLC22A23	108.953	49.9921	-1.12394	1.19257e-05	0.000187917	0.86	0.89	0.82	0.54	0.49	0.35
ENSG00000183421.12	RIPK4	254.473	121.847	-1.06244	1.23498e-05	0.000193559	3.19	3.03	2.89	1.97	0.81	1.21
novel.20277	novel.20277	104.628	40.1146	-1.38307	1.32705e-05	0.0002061	7.75	12.94	7.81	3.57	3.55	2.92
ENSG00000179627.10	AL590327.1	83.4015	34.368	-1.27901	1.3335e-05	0.000206856	1.03	1.13	1.11	0.51	0.36	0.42
ENSG00000235655.3	H3F3AP4	62.3844	130.419	1.0639	1.46576e-05	0.000224918	20.78	23.1	26.5	39.97	39.8	46.57
ENSG00000263006.6	ROCK1P1	22.9724	63.2251	1.4606	1.54006e-05	0.000234391	0.58	0.51	0.77	1.37	1.69	1.57
novel.7105	novel.7105	150.053	54.7369	-1.45489	1.54449e-05	0.000234891	2.71	5.76	3.05	1.79	0.9	1.04
novel.23385	novel.23385	200.679	86.463	-1.21473	1.78444e-05	0.000264761	1.94	3.08	1.84	1.28	0.65	0.81
ENSG00000115507.10	OTX1	81.5681	29.4176	-1.47133	1.98601e-05	0.00029	1.4	1.4	1.68	0.71	0.4	0.37
ENSG00000188368.9	PRR19	146.822	67.7978	-1.11476	2.03865e-05	0.000296841	4.04	5.88	4.91	2.71	1.66	1.95
ENSG00000170370.12	EMX2	198.314	98.3151	-1.0123	2.05355e-05	0.000298587	4.76	4.88	4.77	3.21	1.76	1.75
ENSG00000142677.4	IL22RA1	64.3006	20.7197	-1.63383	2.34788e-05	0.000334507	0.91	1.24	1.04	0.26	0.47	0.24
novel.14580	novel.14580	55.2102	18.7053	-1.56149	2.35646e-05	0.000335497	1.31	1.34	1.32	0.55	0.33	0.35
ENSG00000162878.13	PKDCC	67.4917	23.9111	-1.49703	2.59765e-05	0.000365775	2.48	3.04	2.28	1.29	0.64	0.64
ENSG00000112812.16	PRSS16	9.97844	38.7291	1.95653	2.71219e-05	0.000380337	0.38	0.28	0.52	1.6	1.14	1.26
ENSG00000183655.13	KLHL25	111.24	54.2328	-1.03643	3.07751e-05	0.000421484	1.45	1.59	1.26	0.71	0.69	0.54
ENSG00000253667.2	AC100821.1	9.65208	37.9499	1.97518	3.25904e-05	0.000443679	0.22	0.11	0.23	0.62	0.71	0.67
ENSG00000021826.15	CPS1	51.1942	113.479	1.14838	3.31174e-05	0.000449959	0.67	0.35	0.77	1.32	1.04	1.02
ENSG00000141668.10	CBLN2	72.0317	29.6467	-1.28076	3.46323e-05	0.000467825	1.26	1.37	1.71	0.53	0.49	0.46
ENSG00000286235.1	AL035461.3	28.5521	2.11525	-3.7547	3.5425e-05	0.000476265	0.35	0.07	0.25	0	0	0.04
ENSG00000203644.3	AC083799.1	74.994	18.8238	-1.99421	3.66818e-05	0.00049123	3.28	7.9	4.7	1.1	0.5	1.92
ENSG00000226002.1	GTF2IP14	64.9725	155.645	1.26036	3.71408e-05	0.000496404	0.68	0.3	0.69	1.49	1.24	0.91
ENSG00000187098.15	MITF	62.6952	133.794	1.09359	3.73583e-05	0.000498986	0.72	0.45	0.67	1.46	1	1.03
ENSG00000182162.11	P2RY8	112.074	50.5532	-1.14858	3.77774e-05	0.000502947	1.12	1.17	1.26	0.69	0.45	0.36
ENSG00000272655.2	POLR2J4	122.383	59.4514	-1.04162	3.81101e-05	0.000507047	9.49	10.58	7.46	3.22	7.05	4.22
ENSG00000198932.13	GPRASP1	59.6999	123.454	1.04817	4.1589e-05	0.000545201	0.59	0.35	0.43	1.01	0.81	0.95
novel.19284	novel.19284	101.883	47.0542	-1.11452	4.19367e-05	0.000548708	1.46	1.52	1.48	0.83	0.56	0.51
ENSG00000148339.12	SLC25A25	215.942	106.933	-1.01394	4.67384e-05	0.000603832	2.98	3.12	3.11	1.88	0.77	1.33
novel.22674	novel.22674	107.745	48.6676	-1.14658	4.72189e-05	0.000608125	1.63	1.69	1.97	1.05	0.54	0.62
ENSG00000272763.1	AC103702.2	115.432	51.4368	-1.16617	5.12975e-05	0.000649241	5.52	6.21	4.63	3.01	1.55	1.88
ENSG00000276529.1	AP001505.1	74.2501	30.8753	-1.26594	5.19323e-05	0.000655657	23.7	24.35	18.52	8.75	6.85	8.52
ENSG00000160223.17	ICOSLG	100.956	44.8513	-1.17051	5.5765e-05	0.000697607	0.74	0.86	0.71	0.37	0.29	0.34
ENSG00000180758.12	GPR157	178.162	87.1763	-1.03118	5.61352e-05	0.000700955	1.95	1.43	1.49	1.04	0.5	0.54
ENSG00000129993.14	CBFA2T3	98.122	45.4507	-1.11027	5.6439e-05	0.00070432	1.53	1.76	1.9	0.6	0.78	0.59
ENSG00000198121.13	LPAR1	94.7101	44.9359	-1.07565	6.13603e-05	0.000754265	1.47	1.44	1.32	0.66	0.56	0.64
ENSG00000277449.1	CEBPB-AS1	59.7142	129.681	1.11882	7.38226e-05	0.000883116	0.84	1.19	1.18	2.96	1.54	1.94
ENSG00000280120.1	AC073857.1	140.539	55.5064	-1.34025	7.53211e-05	0.00089738	5.05	12.11	6.5	3.11	2.41	3.06
ENSG00000185112.5	FAM43A	99.5487	48.6585	-1.03271	7.74363e-05	0.000917783	2.03	1.92	1.81	0.97	0.68	0.89
ENSG00000071575.11	TRIB2	97.4124	46.6766	-1.0614	7.93954e-05	0.000937553	1.63	2.22	1.63	1.37	0.93	1.13
ENSG00000138161.14	CUZD1	128.914	60.0344	-1.10255	7.94121e-05	0.000937553	2.99	3.68	3.21	1.51	1.84	0.96
ENSG00000203883.7	SOX18	44.3738	13.2522	-1.74347	7.98315e-05	0.000941277	1.17	1.3	1.17	0.24	0.24	0.46
novel.15962	novel.15962	94.893	41.4355	-1.19543	8.27187e-05	0.000970856	1.32	1.46	1.5	0.82	0.34	0.54
ENSG00000270804.1	AC010326.4	91.9133	35.5973	-1.36851	8.37829e-05	0.000981385	4.85	9.2	5.69	2.29	2.81	1.89
ENSG00000175906.5	ARL4D	123.146	61.3535	-1.00515	8.72965e-05	0.00101702	4.22	3.76	4.22	2.5	1.68	1.43
ENSG00000163393.13	SLC22A15	10.3327	37.2493	1.84999	8.88048e-05	0.00103108	0.15	0.13	0.19	0.83	0.56	0.43
ENSG00000274276.4	CBSL	263.473	540.798	1.03743	9.01037e-05	0.00104321	5.29	7.09	3.46	10.53	9.74	8.34
ENSG00000285184.2	AC244033.2	10.5788	36.9524	1.8045	9.09346e-05	0.0010515	0.32	0.17	0.13	0.54	0.6	0.77
ENSG00000163734.4	CXCL3	33.8616	81.3919	1.26523	9.09929e-05	0.0010515	2.39	1.26	1.73	5.41	3.65	2.71
ENSG00000261052.5	SULT1A3	147.406	61.6709	-1.25713	9.23006e-05	0.00106205	6.57	8.76	8.7	2.31	3.24	4.75
ENSG00000232859.9	LYRM9	31.8835	77.8893	1.28862	0.000100916	0.0011426	0.98	1.11	3.5	3.32	4.23	2.66
ENSG00000261351.2	AC116913.1	88.1011	40.2931	-1.12863	0.000107035	0.00119215	1.74	2.12	2.16	1.01	0.62	0.89
ENSG00000140835.9	CHST4	67.2443	26.8065	-1.32683	0.000109814	0.00121979	1.19	1.63	1.56	0.47	0.65	0.51
ENSG00000128165.9	ADM2	0.174199	9.42004	5.75692	0.000117651	0.00129631	0	0	0	0.15	0.05	0.08
ENSG00000205923.3	CEMP1	65.8153	15.904	-2.04904	0.000123161	0.00134357	1.65	3.81	2.41	0.37	0.24	1.07
ENSG00000259132.1	AL132780.3	71.7683	16.2546	-2.1425	0.000128293	0.00138968	5.37	6.53	5.31	2.77	0.89	0.25
ENSG00000128268.12	MGAT3	66.4464	26.472	-1.32772	0.000131623	0.00141975	0.7	0.45	0.5	0.18	0.24	0.22
ENSG00000158246.8	TENT5B	41.1259	13.3107	-1.62746	0.000133364	0.00143402	0.74	0.84	0.94	0.24	0.21	0.27
ENSG00000242539.2	AC007620.2	161.82	67.1101	-1.26979	0.000137052	0.00146751	11.1	9.09	10.95	3.7	4.08	6.51
ENSG00000239467.5	AC007405.3	2.56697	18.8696	2.87792	0.000137661	0.0014725	0.34	0.23	0.49	2.63	1.64	2.06
ENSG00000111981.5	ULBP1	8.99555	33.5737	1.90005	0.000139933	0.0014929	0.14	0.13	0.13	0.63	0.31	0.41
ENSG00000126368.6	NR1D1	97.825	45.6057	-1.10099	0.000150358	0.00159253	1.95	1.8	1.59	1.09	0.54	0.68
ENSG00000268713.1	AC005261.3	81.0153	26.7058	-1.60104	0.000153794	0.00161965	2.59	4.82	2.05	1.5	0.55	0.83
novel.18055	novel.18055	141.366	65.1768	-1.11701	0.000155091	0.00162921	0.89	1.44	0.79	0.55	0.34	0.43
ENSG00000276449.1	AC004076.2	37.6798	10.5916	-1.83088	0.000155409	0.00163088	0.49	0.48	0.6	0.23	0.07	0.11
ENSG00000197461.13	PDGFA	78.3876	36.3338	-1.10931	0.000156268	0.00163906	1.58	1.73	1.85	0.87	0.59	0.75
ENSG00000124479.10	NDP	32.9297	8.6497	-1.92867	0.000158534	0.00166113	1.07	1.43	1.19	0.36	0.15	0.2
ENSG00000256802.2	AC022613.1	61.5676	25.1673	-1.29062	0.000170417	0.00176313	1.1	1.77	1.02	0.5	0.36	0.63
ENSG00000133134.11	BEX2	2.91223	19.4232	2.73759	0.000172447	0.00177785	0.2	0.27	0.14	1.6	1.16	1.15
ENSG00000116990.11	MYCL	24.4518	59.5354	1.28381	0.000208094	0.00207851	0.41	0.38	0.35	1.04	0.69	0.76
ENSG00000180747.15	SMG1P3	203.117	647.474	1.67251	0.000213141	0.00212066	4.71	1.51	4.51	9.3	7.83	10.03
ENSG00000243207.6	PPAN-P2RY11	69.5276	27.0227	-1.36341	0.000220395	0.0021812	0.91	1.63	1.22	0.44	0.34	0.55
novel.22619	novel.22619	92.2989	185.73	1.00882	0.000236584	0.00231905	92.96	77.34	82.2	101.59	183.99	136.2
ENSG00000279821.1	AC145098.2	83.7883	38.9705	-1.10437	0.000244394	0.00238307	1.2	1.31	1.4	0.71	0.35	0.58
ENSG00000163536.12	SERPINI1	5.50522	24.8868	2.17651	0.000250943	0.00242961	0.56	0.39	0.43	0.51	0.83	0.67
ENSG00000261759.1	AC099518.5	77.9804	21.2727	-1.87411	0.000252781	0.0024451	2.23	7.42	2.23	1.18	0.57	1.24
ENSG00000116183.11	PAPPA2	8.71111	31.5255	1.85559	0.000254027	0.00245368	0.04	0.03	0.05	0.17	0.11	0.11
ENSG00000148225.16	WDR31	41.3138	85.6003	1.05099	0.000264511	0.00253466	0.59	0.44	0.37	0.98	0.82	0.96
ENSG00000043355.12	ZIC2	65.9311	28.5846	-1.20572	0.000269716	0.00257014	1.24	0.9	1.26	0.54	0.36	0.37
ENSG00000228748.2	AL450306.1	166.407	69.1998	-1.26587	0.000273493	0.0026025	6.47	15.85	7.09	2.76	3.67	3.7
ENSG00000116761.11	CTH	32.4276	79.5951	1.29546	0.000284755	0.00269218	0.99	0.7	1.25	2.95	1.24	1.91
ENSG00000272807.1	AC007038.2	48.1125	17.7325	-1.44001	0.000303067	0.00284172	4.38	4.98	4.67	2.34	1.1	1.3
ENSG00000181798.2	LINC00471	25.4867	59.603	1.22564	0.000305304	0.00285619	0.86	0.69	0.88	1.98	1.41	1.46
ENSG00000263165.1	AC087292.1	62.7015	19.4432	-1.68923	0.000309524	0.00288252	10.12	21.12	7.07	3.52	4.63	2.85
ENSG00000159388.6	BTG2	44.0074	15.6636	-1.49033	0.000325792	0.00300244	0.73	0.86	0.73	0.36	0.21	0.2
ENSG00000258102.4	MAP1LC3B2	12.2235	39.8544	1.70508	0.000344304	0.00314643	1.68	0.55	1.06	3.3	3.3	2.6
ENSG00000136574.17	GATA4	79.8147	36.7462	-1.11906	0.000364978	0.00330883	1.39	2.03	1.95	0.8	0.89	0.96
ENSG00000213638.6	ADAT3	74.9348	35.6963	-1.06986	0.000368596	0.00333367	2.45	2.76	2.34	1.11	1.03	1.06
ENSG00000186919.12	ZACN	100.309	0.628525	-7.31827	0.000383437	0.00344573	0.02	4.33	0.94	0.05	0	0.02
ENSG00000169621.10	APLF	60.7434	130.11	1.09893	0.000393581	0.00351783	0.93	0.42	1	1.69	1.55	1.39
ENSG00000169668.11	BCRP2	52.8231	20.2148	-1.38576	0.000414595	0.00367899	1.29	1.89	1.11	0.51	0.52	0.44
ENSG00000227706.3	AL713998.1	13.1793	41.707	1.66202	0.00044821	0.0039163	0.43	0.22	0.64	1.74	0.94	1.04
ENSG00000171872.4	KLF17	58.1408	24.4318	-1.25079	0.000464536	0.00404174	0.94	0.9	0.73	0.36	0.4	0.25
ENSG00000268262.1	AC011445.1	31.494	8.89635	-1.82379	0.000466296	0.00405361	2.41	2.25	2.36	0.4	0.98	0.55
ENSG00000239322.1	ATP6V1B1-AS1	87.2537	41.5591	-1.07005	0.000495594	0.00425451	4.08	6.01	4.17	2.02	1.74	2.37
ENSG00000138380.18	CARF	69.3454	141.068	1.02451	0.000509233	0.00434947	0.74	0.33	1.21	2.06	1.28	1.55
ENSG00000241106.8	HLA-DOB	26.7256	6.62249	-2.01278	0.00051156	0.00436752	0.81	1.48	0.95	0.31	0.3	0.19
ENSG00000244393.3	RP11-592B15.3	18.4169	49.9733	1.44012	0.0005396	0.00457834	1.69	0.72	1.57	3.49	3.77	2.54
ENSG00000008311.15	AASS	37.3305	75.6425	1.01884	0.00057509	0.00483547	0.39	0.32	0.33	0.61	0.61	0.69
ENSG00000252481.1	SCARNA13	5.56864	24.8022	2.15507	0.000584213	0.00489412	7.01	15.06	8.87	29.43	52.36	31.35
ENSG00000261468.1	AC096921.2	42.5285	16.332	-1.38073	0.000588866	0.00492305	1.13	0.98	1.23	0.49	0.33	0.35
ENSG00000231887.7	PRH1	31.4738	66.1497	1.07158	0.000623518	0.00517689	3.77	4.15	6.6	7.61	7.22	7.62
ENSG00000274292.1	AC084018.2	57.9318	129.457	1.16005	0.000625272	0.00518726	1.33	0.45	1.46	2.21	2.07	2.18
ENSG00000117152.13	RGS4	16.9551	2.77811	-2.60955	0.000628637	0.00521096	1.13	0.87	0.89	0.06	0.02	0.16
ENSG00000256142.1	AL513327.1	7.56241	0.182588	-5.37219	0.00066236	0.00543124	0.42	0.44	0.16	0	0	0.02
ENSG00000227199.1	ST7-AS1	16.9304	43.9156	1.37512	0.000669367	0.00546903	0.49	0.41	0.48	1.29	0.75	1.18
ENSG00000215612.8	HMX1	62.0768	26.8384	-1.20975	0.000678159	0.00552766	1.61	1.87	1.83	0.94	0.46	0.53
ENSG00000040608.14	RTN4R	84.8284	37.4537	-1.17944	0.000695326	0.00564515	1.75	2.79	1.99	1.41	0.59	0.72
ENSG00000164749.11	HNF4G	3.53566	20.4213	2.53002	0.000697125	0.00565528	0.05	0	0.06	0.28	0.43	0.19
ENSG00000231312.6	MAP4K3-DT	36.6311	74.4936	1.02405	0.000710314	0.00572751	3.72	2.25	4.24	4.16	7.41	7.13
ENSG00000124374.9	PAIP2B	24.2808	55.2798	1.18694	0.000719175	0.00578273	0.13	0.17	0.21	0.38	0.36	0.33
ENSG00000280099.1	AL603750.1	67.6566	30.5205	-1.14845	0.000762214	0.00606108	1.86	2.53	1.67	1.01	0.6	0.86
ENSG00000260465.1	AC018557.1	181.603	0.186776	-9.92527	0.000775094	0.00613733	0.06	14.1	0.89	0	0	0
ENSG00000204801.7	FGF7P7	24.7657	61.311	1.3078	0.000775906	0.00614139	0.84	1.51	0.82	3.04	2.36	1.75
ENSG00000268107.6	AC003005.1	2.92365	18.9509	2.69643	0.000780707	0.00616768	0.1	0.11	0	0.56	0.35	0.26
ENSG00000242588.6	AC108010.1	100.401	207.52	1.04747	0.000786523	0.00620388	3.56	1.26	3.59	5.59	4.37	4.94
ENSG00000285864.1	AP000593.4	82.6405	38.8247	-1.08988	0.000838756	0.006533	4.94	8.17	5.22	3.24	2.26	2.38
ENSG00000166455.13	C16orf46	12.0686	38.1748	1.66136	0.000850792	0.00660668	0.75	0.37	0.25	2.39	1.42	0.68
ENSG00000204947.9	ZNF425	25.8961	57.8301	1.15909	0.000865917	0.0067089	0.44	0.37	0.37	0.91	0.55	0.84
ENSG00000264207.1	RP11-196G18.23	54.0862	22.9836	-1.23465	0.000898149	0.00691942	2.22	2.71	2.36	1.14	1.09	0.66
ENSG00000280287.1	AC131212.3	65.4139	30.9235	-1.08089	0.000906885	0.00697887	0.81	0.69	0.6	0.39	0.26	0.27
ENSG00000169752.17	NRG4	48.4435	19.0051	-1.34992	0.000938587	0.00717439	0.65	0.9	0.58	0.27	0.18	0.3
ENSG00000263990.1	AC004253.1	22.9052	52.2699	1.1903	0.000945391	0.00721296	2.13	1.82	1.89	4.57	4.16	4.84
ENSG00000267534.4	S1PR2	57.6017	25.3879	-1.18197	0.000972852	0.00737312	0.67	0.9	0.61	0.36	0.26	0.26
novel.13986	novel.13986	35.8262	10.9582	-1.709	0.00102809	0.00770416	2.06	3.33	1.6	1	0.33	0.62
ENSG00000283886.2	BX664615.2	16.3386	44.4139	1.44273	0.00107406	0.00797807	0.61	0.5	0.4	1.78	0.72	1.13
ENSG00000256618.2	MTRNR2L1	7.34626	25.3819	1.78872	0.00108534	0.00804149	0.26	0.23	0.27	0.7	0.68	0.93
ENSG00000285565.1	AL671762.1	6.59908	0.181993	-5.18031	0.00110188	0.00814928	0.23	0.27	0.42	0	0	0
ENSG00000146859.6	TMEM140	0.175682	6.55046	5.22055	0.00110813	0.00818373	0	0	0	0.24	0.17	0.1
ENSG00000198750.7	GATSL2	0.17749	7.16144	5.33444	0.00114034	0.00838838	0	0	0	0.19	0.56	0.2
ENSG00000147437.10	GNRH1	64.9638	31.1773	-1.05914	0.00114483	0.00840332	1.77	2.2	1.71	1.05	1.14	0.73
ENSG00000144785.8	AC073896.1	86.4651	179.784	1.05607	0.00115768	0.00846737	18.19	15.09	11.47	17.54	29.35	29.61
ENSG00000213801.4	ZNF321P	52.6455	22.7432	-1.21087	0.00117598	0.00858899	3.21	2.94	0.93	1.06	0.86	0.63
ENSG00000095637.22	SORBS1	33.3557	70.9151	1.08816	0.0012161	0.00882543	0.43	0.27	0.37	0.98	0.62	0.69
ENSG00000139438.5	FAM222A	76.5849	36.7547	-1.05913	0.00122854	0.00890001	1.41	1.45	0.87	0.51	0.57	0.47
ENSG00000233013.10	FAM157B	16.6341	43.2638	1.37902	0.00125528	0.00908086	0.35	0.57	0.5	1.42	1.31	0.89
novel.22769	novel.22769	4.47392	22.18	2.30964	0.00126476	0.009143	1.19	0	1.64	5.3	3.5	3.88
novel.22873	novel.22873	232.834	110.146	-1.07988	0.00132791	0.00951192	12.4	24.31	9.61	8.05	7.79	4.41
ENSG00000279759.1	AC118344.2	15.2712	40.7979	1.41768	0.00138567	0.00981645	0.15	0.1	0.2	0.38	0.25	0.44
ENSG00000036672.16	USP2	55.9949	26.3769	-1.08602	0.00139124	0.00984861	1.02	0.99	0.76	0.78	0.29	0.41
ENSG00000226200.6	SGMS1-AS1	22.7568	55.5984	1.28875	0.00142781	0.0100663	0.06	0.06	0.12	0.23	0.11	0.29
ENSG00000185215.9	TNFAIP2	51.9413	22.7382	-1.19176	0.00150563	0.0105317	0.7	1.23	0.89	0.26	0.66	0.6
ENSG00000261542.1	AC011978.2	65.7551	28.5623	-1.20299	0.00152282	0.0106302	1.73	1.83	1.21	0.92	0.31	0.65
ENSG00000236404.9	VLDLR-AS1	22.4294	51.3959	1.19626	0.00153304	0.0106834	1.7	2.89	1.08	1.41	2.91	2.27
ENSG00000254389.3	RHPN1-AS1	21.0242	5.27507	-1.99479	0.00164844	0.0113488	0.53	0.45	0.67	0.2	0.1	0.09
ENSG00000185924.7	RTN4RL1	36.3306	12.9921	-1.48355	0.00165157	0.0113665	0.41	0.49	0.47	0.25	0.11	0.1
ENSG00000228451.4	SDAD1P1	17.414	41.3128	1.24634	0.00165672	0.0113943	0.33	0.35	0.28	0.64	0.52	0.63
ENSG00000113448.19	PDE4D	19.5635	52.2181	1.41639	0.00171138	0.0117231	0.14	0.05	0.27	0.46	0.27	0.34
ENSG00000132481.7	AC087289.1	44.0823	18.6294	-1.24262	0.00174995	0.0119429	1.77	1.74	1.97	1.53	0.71	0.48
ENSG00000162620.16	LRRIQ3	3.58331	17.0643	2.25162	0.00180708	0.0122519	0.05	0.16	0.06	0.44	0.22	0.24
ENSG00000180015.12	AC093909.1	8.70296	27.3395	1.65141	0.00181497	0.0122972	0.48	0.38	0.38	0.83	1.34	1.19
ENSG00000261114.1	AC012181.1	9.34976	28.0184	1.58337	0.0018192	0.0123136	0.73	1.17	1.2	3.29	2.35	2.72
ENSG00000273306.1	AC018690.1	42.5591	18.0373	-1.23848	0.00185196	0.0125106	5.07	6.26	5.56	2.75	1.64	2.04
ENSG00000130294.16	KIF1A	5.49386	20.974	1.93271	0.00188174	0.0126843	0.09	0.11	0.03	0.43	0.68	0.21
ENSG00000279253.1	AL121753.2	32.5562	11.2467	-1.53343	0.0019684	0.0131672	1.29	1.19	1.17	0.57	0.14	0.43
ENSG00000249839.1	AC011330.1	7.79152	27.1287	1.79984	0.00205547	0.0136252	0.09	0.07	0.2	0.43	0.39	0.26
ENSG00000261915.6	AC026954.2	15.3945	2.52783	-2.60644	0.00217921	0.0143068	0.42	0.21	0.31	0.06	0	0.08
ENSG00000138623.10	SEMA7A	61.1949	27.9409	-1.13103	0.00221324	0.014488	0.79	0.82	1.07	0.52	0.19	0.44
ENSG00000173237.4	C11orf86	11.6539	1.09801	-3.40785	0.00223755	0.0146179	0.69	0.6	0.42	0	0	0.11
ENSG00000270141.3	TERC	29.148	60.4552	1.05247	0.00224698	0.0146532	4.65	6.96	4.03	10.79	9.29	8.96
ENSG00000262333.1	HNRNPA1P16	50.3365	23.0912	-1.12426	0.00234707	0.0151757	2.98	3.94	3.02	1.76	1.06	1.31
ENSG00000285238.2	AC006064.6	391.505	35.89	-3.44738	0.00236957	0.015297	2.08	17.82	3.28	0.07	0.09	1.01
ENSG00000269337.1	AL591479.1	15.5584	38.9095	1.32243	0.00237753	0.0153292	0.31	0.33	0.3	1.03	0.62	0.54
ENSG00000197776.8	KLHDC1	16.5168	41.091	1.31489	0.00238573	0.0153772	0.26	0.34	0.31	1.14	0.64	0.6
ENSG00000176909.12	MAMSTR	29.433	10.3593	-1.50651	0.00241567	0.0155409	0.82	1.11	0.93	0.38	0.23	0.24
ENSG00000247095.2	MIR210HG	39.7427	15.9371	-1.31831	0.00244451	0.0157018	3.54	3.16	1.51	0.86	0.87	1.31
ENSG00000263235.1	AC006111.2	52.2408	23.8544	-1.13092	0.00247692	0.0158702	2.4	3.5	2.87	1.59	0.84	1.18
novel.7311	novel.7311	58.5656	127.441	1.1217	0.00250896	0.0160304	45.51	97.7	45.29	72.43	113.06	147.81
ENSG00000164082.15	GRM2	12.2303	31.7184	1.37486	0.00253912	0.0161879	0.25	0.28	0.13	0.31	0.22	0.48
ENSG00000145777.15	TSLP	0.343782	8.12853	4.56343	0.00255304	0.0162564	0	0.02	0	0.24	0.08	0.14
novel.22965	novel.22965	43.9511	17.1002	-1.36189	0.00256249	0.0163065	2.99	4.92	2.92	2.02	0.79	1.16
ENSG00000139737.22	SLAIN1	25.6574	56.4128	1.13665	0.00267424	0.0169283	0.58	0.69	0.76	1.99	1.14	1.66
ENSG00000235531.9	MSC-AS1	23.4626	49.8009	1.08581	0.00268458	0.0169698	0.33	0.23	0.27	0.92	0.61	0.58
ENSG00000282542.1	AC008993.1	3.54279	16.157	2.18921	0.00281698	0.017636	0.22	0.45	0.38	1.64	1.04	1.39
ENSG00000105996.7	HOXA2	23.8727	6.66811	-1.84001	0.00292967	0.0181804	0.41	0.9	0.8	0.1	0.19	0.24
ENSG00000186310.9	NAP1L3	19.1071	44.4472	1.21798	0.00298219	0.0184507	0.33	0.4	0.3	1.05	0.6	0.58
ENSG00000165556.9	CDX2	38.5722	14.4398	-1.41751	0.00302347	0.0186499	0.66	0.68	0.97	1.15	0.38	0.74
ENSG00000184486.9	POU3F2	30.1159	10.5223	-1.51708	0.00303761	0.0187156	0.28	0.29	0.26	0.14	0.04	0.09
novel.1410	novel.1410	87.5725	38.7289	-1.17707	0.00322586	0.0196852	7.63	19.18	7.5	5.31	4.27	4.32
novel.25167	novel.25167	8.45248	27.7407	1.71456	0.00323163	0.0197028	1.91	3.05	0.85	4.7	6.67	5.09
ENSG00000214967.5	NPIPA7	12.4297	37.2119	1.58198	0.00328314	0.0199524	3.47	2.41	4.19	8.27	1.47	7.33
ENSG00000213689.14	TREX1	47.4081	15.7348	-1.59117	0.00331892	0.0201274	2.51	4.33	1.97	1.05	0.42	1.26
ENSG00000215244.2	LINC02649	1.91944	12.4809	2.70096	0.00340164	0.020544	0.06	0.01	0.01	0.23	0.13	0.15
ENSG00000078487.17	ZCWPW1	17.5733	41.2681	1.23164	0.00341024	0.0205899	0.55	0.63	0.43	1.03	1.2	0.86
ENSG00000185614.5	INKA1	42.8658	16.7806	-1.35303	0.00349226	0.0209801	1.76	2.4	3.27	1.45	0.43	0.81
ENSG00000244560.7	AC004890.2	25.199	51.6847	1.03637	0.00352558	0.0211308	0.54	0.61	0.71	0.89	1.46	1.26
ENSG00000270882.2	HIST2H4A	24.4	58.0522	1.25047	0.00352467	0.0211308	2.69	2.48	3.35	5.02	6.16	3.95
ENSG00000271870.1	AC024060.1	39.6123	16.8652	-1.2319	0.00359736	0.0214545	8.34	11.03	7.17	4.13	2.45	3.4
ENSG00000279191.1	AC068491.4	53.1004	26.3031	-1.01349	0.00370865	0.021975	0.75	0.76	0.69	0.44	0.24	0.31
ENSG00000260231.2	KDM7A-DT	25.6996	55.3614	1.10713	0.00373219	0.0220726	0.41	0.55	0.56	1.39	0.6	0.99
ENSG00000167995.16	BEST1	14.4012	36.1115	1.32627	0.00376128	0.0222126	0.19	0.16	0.14	0.52	0.22	0.36
ENSG00000106479.11	ZNF862	19.4187	43.6449	1.16836	0.00382849	0.0225316	0.72	0.71	0.53	1.59	0.56	0.82
ENSG00000260698.1	AL591848.3	42.005	18.5419	-1.17977	0.0038692	0.0227191	0.67	0.7	0.62	0.4	0.2	0.21
ENSG00000259605.3	AC074212.1	15.8796	38.8693	1.29146	0.00391017	0.0229007	0.52	0.64	0.69	2.07	1.08	1
ENSG00000227039.6	ITGB2-AS1	55.6471	27.5368	-1.01494	0.00398738	0.0232203	1.34	1.32	1.16	0.74	0.37	0.54
ENSG00000105784.15	RUNDC3B	3.85638	15.9356	2.04693	0.0040212	0.0233774	0.05	0.05	0.31	0.27	0.22	0.37
ENSG00000257921.6	AC025165.3	26.2235	6.87556	-1.93131	0.00403053	0.0234118	2.43	2.03	0.7	0.13	0	0.26
ENSG00000259319.1	AF111167.2	14.0594	34.0849	1.2776	0.00403329	0.0234212	0.17	0.12	0.19	0.39	0.27	0.38
ENSG00000171847.10	FAM90A1	1.29116	11.054	3.09783	0.00403762	0.0234397	0	0.06	0.02	0.13	0.23	0.27
ENSG00000264558.1	AC015674.1	64.7719	31.0281	-1.06179	0.00407095	0.0235795	92.27	143.31	189.25	50.43	52.1	62.57
ENSG00000114737.15	CISH	14.0356	2.71863	-2.36814	0.00428725	0.0246655	0.3	0.33	0.31	0.11	0	0.07
ENSG00000283765.1	AC131160.1	11.5011	33.5552	1.54477	0.00434017	0.0249071	0.27	0.14	0.15	0.24	0.55	0.6
ENSG00000091831.23	ESR1	3.20615	15.5476	2.27778	0.00439502	0.0251585	0.02	0.01	0.06	0.13	0.09	0.12
ENSG00000280173.1	AC104447.1	42.8051	18.3235	-1.22409	0.00463593	0.0262737	1.02	0.62	1.36	0.41	0.29	0.44
ENSG00000267213.4	AC007773.1	8.10873	23.7359	1.54952	0.00467278	0.0264387	0.55	0.52	0.34	1.27	1.38	1.06
ENSG00000175785.13	PRIMA1	30.8346	12.4243	-1.31139	0.00494924	0.0276521	0.35	0.41	0.41	0.18	0.1	0.15
ENSG00000243056.2	EIF4EBP3	0.1731	5.25134	4.92301	0.00496625	0.0277094	0	0	0	0.21	0.83	0.61
ENSG00000166046.11	TCP11L2	5.83117	19.9054	1.7713	0.00501421	0.0279466	0.12	0.21	0.1	0.75	0.35	0.45
ENSG00000273162.1	AL133215.2	20.9646	6.39625	-1.71265	0.0050344	0.0280059	1.38	1.57	0.99	0.55	0.24	0.32
ENSG00000244151.1	AC010973.2	57.6029	27.632	-1.0598	0.00505425	0.0280909	2.39	3.48	2.05	1.64	0.89	1
ENSG00000260400.1	AL513534.2	24.6171	8.0551	-1.61169	0.00512955	0.0283966	0.41	0.59	0.54	0.19	0.21	0.08
ENSG00000262712.1	AC012676.1	55.0977	23.1928	-1.24832	0.00515593	0.0285196	0.87	1.82	1.52	0.63	0.76	0.3
novel.22770	novel.22770	10.8912	29.4197	1.43363	0.00533995	0.0293791	1.07	1.16	1.74	2.18	3.07	3.85
ENSG00000284194.1	SCO2	12.6423	1.94494	-2.70046	0.00536437	0.0294817	0.91	0.88	0.96	0.32	0	0.17
ENSG00000220804.8	LINC01881	23.4614	47.6586	1.02245	0.0055287	0.0301908	2.35	1.27	1.57	3.17	4.2	3.37
ENSG00000104361.10	NIPAL2	2.87547	13.4489	2.22562	0.00568518	0.0309218	0.05	0.02	0.04	0.28	0.1	0.28
ENSG00000163485.17	ADORA1	9.11491	0.999628	-3.18877	0.00569419	0.0309626	0.12	0.16	0.32	0.02	0.03	0.01
novel.24478	novel.24478	374.929	130.498	-1.52259	0.00574094	0.0311672	19.23	49.51	17.69	10.39	6.37	10.8
ENSG00000273151.1	AC073957.3	27.2219	56.8815	1.06319	0.00593337	0.0320055	0.22	0.1	0.22	0.47	0.26	0.31
ENSG00000188384.3	CSPG4P8	3.8733	16.4324	2.08491	0.00596213	0.0321131	0.03	0.09	0.04	0.19	0.13	0.19
ENSG00000229373.8	LINC00452	18.8383	5.45348	-1.78842	0.00598244	0.0321803	0.36	0.27	0.33	0.12	0.12	0.05
novel.22851	novel.22851	87.6334	14.3937	-2.60604	0.00616878	0.0330096	3.73	16.98	2.96	1.88	1.47	0.46
ENSG00000257176.2	AC009318.1	6.76086	21.1868	1.64789	0.00625689	0.0333853	0.28	0.14	0.14	0.6	0.26	0.5
ENSG00000076770.14	MBNL3	19.2622	42.3257	1.13576	0.00626382	0.0334135	0.11	0.06	0.1	0.15	0.57	0.19
ENSG00000171126.8	KCNG3	32.0512	13.1797	-1.28206	0.00630271	0.0335926	0.43	0.43	0.33	0.22	0.13	0.11
ENSG00000228878.7	SEPT7-AS1	9.56912	26.9229	1.49238	0.00633315	0.0337133	0.16	0.09	0.09	0.74	0.17	0.48
ENSG00000261342.1	AC006538.1	22.4488	7.20998	-1.63857	0.00662108	0.0350008	0.73	0.89	0.58	0.11	0.33	0.2
ENSG00000284820.1	AC068946.2	15.4104	34.4278	1.15967	0.00670827	0.0353324	0.17	0.12	0.12	0.31	0.25	0.27
ENSG00000268941.2	LINC01711	16.164	3.98665	-2.01954	0.00683479	0.0358809	0.73	1.54	0.81	0.14	0.24	0.29
ENSG00000204315.4	FKBPL	149.61	33.0664	-2.17777	0.0068724	0.0360138	5.2	6.65	6.38	1.91	1.64	0.22
ENSG00000253722.1	AC010834.1	22.3192	5.35347	-2.05974	0.0068713	0.0360138	2.02	2.77	2.57	1.46	0.01	0.26
ENSG00000270392.2	PFN1P2	40.1782	85.1606	1.08377	0.00704744	0.0367714	1.47	0.83	2.49	2.94	1.92	3.64
ENSG00000240399.1	AC004801.2	50.2737	24.7223	-1.02399	0.00705358	0.0367941	5.44	10.08	3.58	6.07	1.79	1.54
ENSG00000189195.13	BTBD8	22.8811	45.9256	1.00514	0.00707856	0.0368869	0.35	0.36	0.26	0.74	0.59	0.5
ENSG00000283088.1	AC010487.3	0.16861	5.41815	5.00604	0.00712678	0.0370911	0	0	0.01	0.22	0	0.2
ENSG00000143631.10	FLG	7.8752	23.1875	1.55796	0.00722969	0.0375314	0.02	0.03	0.03	0.07	0.1	0.05
ENSG00000235217.6	TSPY26P	32.1101	13.7584	-1.22271	0.00755628	0.0389411	0.3	0.41	0.43	0.14	0.12	0.17
ENSG00000233974.3	AC138951.1	0.170927	4.43923	4.69886	0.00760459	0.0391329	0	0	0	0.04	0.09	0.09
ENSG00000163806.16	SPDYA	22.2263	7.80773	-1.5093	0.00764321	0.0392707	0.49	1.25	1.15	0.43	0.32	0.21
ENSG00000259429.5	UBE2Q2P2	5.80152	18.2904	1.65658	0.00782866	0.0400531	0.76	1.07	1.08	2.6	3.45	2.8
ENSG00000258727.1	AL135999.1	23.6128	47.9267	1.02126	0.00823205	0.0416495	0.21	0.38	0.45	0.68	0.59	0.62
ENSG00000183044.12	ABAT	19.7244	41.798	1.08345	0.00840767	0.0423709	0.28	0.5	0.22	0.48	0.43	0.29
ENSG00000124406.16	ATP8A1	9.11048	24.8367	1.44688	0.00845453	0.0425652	0.05	0.03	0.07	0.11	0.16	0.18
ENSG00000250509.1	AC034213.1	0.336766	6.2304	4.20951	0.00849593	0.0427107	0	0.08	0	0.46	0.21	0.75
ENSG00000125954.12	CHURC1-FNTB	14.2308	40.6633	1.51471	0.00859547	0.0430529	0.14	0.35	1.05	0.89	1.35	1.28
ENSG00000269867.1	AC010326.3	4.32402	0.179454	-4.59069	0.00869259	0.0434089	0.67	0.62	0.35	0	0	0
ENSG00000284294.1	AC007326.5	15.409	3.5091	-2.1346	0.00871826	0.0434769	0.57	0.87	0.76	0	0.2	0.24
ENSG00000205771.6	CATSPER2P1	11.168	28.3523	1.3441	0.00882859	0.0439203	0.84	0.21	0.39	1.27	0.84	1.42
ENSG00000183979.8	NPB	15.8532	3.98382	-1.99255	0.00897118	0.0445864	0.28	0.72	0.26	0.07	0.11	0.19
ENSG00000175264.8	CHST1	2.87077	13.2334	2.20468	0.00900314	0.0447236	0.06	0.02	0.02	0.26	0.07	0.16
ENSG00000112319.19	EYA4	4.14076	15.7524	1.92761	0.00904134	0.0448265	0.19	0.04	0.05	0.18	0.09	0.17
ENSG00000224786.2	CETN4P	17.3594	36.5788	1.07529	0.00915729	0.0452701	0.75	0.62	0.51	1.14	0.94	1.15
ENSG00000270757.1	HSPE1-MOB4	2.6166	15.8898	2.60233	0.00917905	0.0453558	0	0.57	0	1.51	0.69	1.04
ENSG00000227496.2	AC099066.2	21.566	7.33149	-1.55658	0.00929637	0.0458142	1.36	1.91	1.45	0.27	0.49	0.57
ENSG00000232748.3	AC135050.1	32.4865	12.3692	-1.39309	0.00945405	0.0464573	0.28	0.7	0.38	0.19	0.2	0.1
ENSG00000258881.6	AC007040.2	50.7872	24.7733	-1.03568	0.00977336	0.0477853	0.68	0.59	0.39	0.37	0.23	0.18
ENSG00000241945.8	PWP2	139.491	10.9028	-3.6774	0.00979536	0.0478708	0.59	6.06	0.57	0.27	0.05	0.44
ENSG00000279117.1	AP001972.5	59.0195	25.8985	-1.18833	0.010046	0.0488862	1.27	1.85	0.57	0.36	0.62	0.51
ENSG00000269416.5	LINC01224	21.9237	8.17872	-1.42255	0.0100691	0.0489521	0.4	0.58	0.68	0.11	0.14	0.14
ENSG00000198416.8	CTD-2173L22.4	34.3878	71.6577	1.05922	0.0101651	0.0493134	0.73	0.24	0.41	1.25	0.51	0.83
